# Supplementary material for: Unraveling the Microbiome of Necrotizing Enterocolitis: Insights in Novel Microbial and Metabolomic Biomarkers
Source: Microbiol Spectr. 2021 Oct 27;9(2):e01176-21. doi: 10.1128/Spectrum.01176-21 (PMC8549755; doi:10.1128/Spectrum.01176-21)
Supplement: SUPPLEMENTAL FILE 1 — Supplemental material. Download SPECTRUM01176-21_Supp_1_seq9.xlsx, XLSX file, 0.7 MB [file spectrum01176-21_supp_1_seq9.xlsx]

## Sheet: Table S1
Table S1. List of the publicly available shotgun datasets included in this study.
BioProject	Run	Assay Type	AvgSpotLen	Bases	BioSample	Experiment	Instrument	Collection_Date	geo_loc_name_country	Gestational age (weeks)	Age at collection (days)	Weight	NEC diagnosis	NEC status
PRJNA46337	SRR1038315	WGS	200	5572845400	SAMN02297341	SRX383739	Illumina HiSeq 2000	2013	USA	≤ 27	0-47	≤ 1500g	YES	pre-NEC
PRJNA46337	SRR1038325	WGS	200	4651475600	SAMN02297268	SRX383729	Illumina HiSeq 2000	2013	USA	≤ 27	0-47	≤ 1500g	YES	pre-NEC
PRJNA46337	SRR1038387	WGS	200	13520497400	SAMN02297217	SRX383627	Illumina HiSeq 2000	2013	USA	≤ 27	0-47	≤ 1500g	YES	pre-NEC
PRJNA46337	SRR1038388	WGS	200	15506018600	SAMN02297361	SRX383623	Illumina HiSeq 2000	2013	USA	≤ 27	0-47	≤ 1500g	YES	pre-NEC
PRJNA46337	SRR769033	WGS	300	914352600	SAMN02297288	SRX247282	Illumina MiSeq	2013	USA	≤ 27	0-47	≤ 1500g	YES	pre-NEC
PRJNA46337	SRR769037	WGS	300	395075700	SAMN02297352	SRX247286	Illumina MiSeq	2013	USA	≤ 27	0-47	≤ 1500g	YES	pre-NEC
PRJNA46337	SRR769039	WGS	300	395231400	SAMN02297074	SRX247288	Illumina MiSeq	2013	USA	≤ 27	0-47	≤ 1500g	YES	pre-NEC
PRJNA46337	SRR769042	WGS	300	592828200	SAMN02297422	SRX247271	Illumina MiSeq	2013	USA	≤ 27	0-47	≤ 1500g	YES	pre-NEC
PRJNA46337	SRR769045	WGS	300	766971000	SAMN02297090	SRX247291	Illumina MiSeq	2013	USA	≤ 27	0-47	≤ 1500g	YES	pre-NEC
PRJNA46337	SRR769049	WGS	300	380354400	SAMN02297362	SRX247276	Illumina MiSeq	2013	USA	≤ 27	0-47	≤ 1500g	YES	pre-NEC
PRJNA46337	SRR769050	WGS	300	440175900	SAMN02297142	SRX247283	Illumina MiSeq	2013	USA	≤ 27	0-47	≤ 1500g	YES	pre-NEC
PRJNA46337	SRR769053	WGS	300	427065300	SAMN02297127	SRX247269	Illumina MiSeq	2013	USA	≤ 27	0-47	≤ 1500g	YES	pre-NEC
PRJNA46337	SRR769054	WGS	300	477368100	SAMN02297310	SRX247273	Illumina MiSeq	2013	USA	≤ 27	0-47	≤ 1500g	YES	pre-NEC
PRJNA46337	SRR769057	WGS	300	485245200	SAMN02297282	SRX247277	Illumina MiSeq	2013	USA	≤ 27	0-47	≤ 1500g	YES	pre-NEC
PRJNA376566	SRR5405612	WGS	294	5205573611	SAMN06444708	SRX2698090	Illumina HiSeq 2500	2014	North America	≤ 33	5–28	≤ 1500g	YES	confirmed NEC
PRJNA376566	SRR5405613	WGS	289	6678921477	SAMN06444707	SRX2698091	Illumina HiSeq 2500	2014	North America	≤ 33	5–28	≤ 1500g	YES	confirmed NEC
PRJNA376566	SRR5405614	WGS	294	4509846912	SAMN06444706	SRX2698092	Illumina HiSeq 2500	2014	North America	≤ 33	5–28	≤ 1500g	YES	confirmed NEC
PRJNA273761	SRR1779106	WGS	296	3083409438	SAMN03295811	SRX858709	Illumina HiSeq 2000	2015	California	28	-	1250	YES	confirmed NEC
PRJNA273761	SRR1779115	WGS	301	3181428371	SAMN03295820	SRX858718	Illumina HiSeq 2000	2015	California	29	-	1530	YES	confirmed NEC
PRJNA273761	SRR1779146	WGS	292	2325579117	SAMN03295851	SRX858749	Illumina HiSeq 2000	2015	California	32	-	2050	YES	confirmed NEC
PRJNA273761	SRR1779153	WGS	306	3074494806	SAMN03295858	SRX858756	Illumina HiSeq 2000	2015	California	29	-	1510	YES	confirmed NEC
PRJNA273761	SRR1779155	WGS	261	2657751809	SAMN03295860	SRX858758	Illumina HiSeq 2000	2015	California	32	-	2410	YES	confirmed NEC
PRJNA63661	SRR1046166	WGS	202	754709976	SAMN01893872	SRX389513	Illumina HiSeq 2000	2010-2011	-	≤ 32	3-21	≤ 1500g	YES	confirmed NEC
PRJNA63661	SRR924871	WGS	202	324474418	SAMN01780017	SRX317394	Illumina HiSeq 2000	2010-2011	Cincinnati (USA)	24	3-21	≤ 1500g	YES	confirmed NEC
PRJNA63661	SRR918019	WGS	202	359497178	SAMN01774271	SRX313571	Illumina HiSeq 2000	2010-2011	Cincinnati (USA)	26	3-21	≤ 1500g	YES	confirmed NEC
PRJNA63661	SRR918030	WGS	202	379228538	SAMN01795875	SRX313589	Illumina HiSeq 2000	2010-2011	Cincinnati (USA)	28	3-21	≤ 1500g	YES	confirmed NEC
PRJNA63661	SRR1073804	WGS	202	708642664	SAMN00998866	SRX407244	Illumina HiSeq 2000	2010-2011	Cincinnati (USA)	27	3-21	≤ 1500g	YES	confirmed NEC
PRJNA63661	SRR1159342	WGS	202	1974990966	SAMN00998844	SRX463224	Illumina HiSeq 2000	2010-2011	Cincinnati (USA)	≤ 32	3-21	≤ 1500g	YES	confirmed NEC
PRJNA63661	SRR1073813	WGS	202	577915132	SAMN00998872	SRX407253	Illumina HiSeq 2000	2010-2011	Cincinnati (USA)	≤ 32	3-21	≤ 1500g	YES	confirmed NEC
PRJNA63661	SRR1047015	WGS	202	134290206	SAMN00998865	SRX389888	Illumina HiSeq 2000	2010-2011	Cincinnati (USA)	26	3-21	≤ 1500g	YES	confirmed NEC
PRJNA63661	SRR918010	WGS	202	377489520	SAMN01795876	SRX313522	Illumina HiSeq 2000	2010-2011	Cincinnati (USA)	24	3-21	≤ 1500g	YES	confirmed NEC
PRJNA63661	SRR918013	WGS	202	393847076	SAMN01795961	SRX313523	Illumina HiSeq 2000	2010-2011	Cincinnati (USA)	25	3-21	≤ 1500g	YES	confirmed NEC
PRJNA63661	SRR924782	WGS	202	267370432	SAMN01774313	SRX317291	Illumina HiSeq 2000	2010-2011	Cincinnati (USA)	24	3-21	≤ 1500g	YES	confirmed NEC
PRJNA63661	SRR1073814	WGS	202	558878854	SAMN00998655	SRX407254	Illumina HiSeq 2000	2010-2011	Cincinnati (USA)	28	3-21	≤ 1500g	YES	confirmed NEC
PRJNA63661	SRR1047003	WGS	202	243703708	SAMN00998658	SRX389873	Illumina HiSeq 2000	2010-2011	Cincinnati (USA)	28	3-21	≤ 1500g	YES	confirmed NEC
PRJNA63661	SRR1073854	WGS	202	591407116	SAMN01041786	SRX407294	Illumina HiSeq 2000	2010-2011	Cincinnati (USA)	26	3-21	≤ 1500g	YES	confirmed NEC
PRJNA63661	SRR924940	WGS	202	288635174	SAMN01773475	SRX317274	Illumina HiSeq 2000	2010-2011	Cincinnati (USA)	24	3-21	≤ 1500g	YES	confirmed NEC
PRJNA63661	SRR953933	WGS	162	221114124	SAMN01779897	SRX336603	Illumina HiSeq 2000	2010-2011	Cincinnati (USA)	26	3-21	≤ 1500g	YES	confirmed NEC
PRJNA63661	SRR1073864	WGS	202	906074636	SAMN01041743	SRX407304	Illumina HiSeq 2000	2010-2011	Cincinnati (USA)	≤ 32	3-21	≤ 1500g	YES	confirmed NEC
PRJNA63661	SRR1145911	WGS	202	275028656	SAMN01779853	SRX451163	Illumina HiSeq 2000	2010-2011	Cincinnati (USA)	≤ 32	3-21	≤ 1500g	YES	confirmed NEC
PRJNA63661	SRR1073862	WGS	202	541558566	SAMN01041718	SRX407302	Illumina HiSeq 2000	2010-2011	Cincinnati (USA)	≤ 32	3-21	≤ 1500g	YES	confirmed NEC
PRJNA63661	SRR1162574	WGS	202	717695496	SAMN00691429	SRX465790	Illumina HiSeq 2001	2010-2011	Birmingham (USA)	25	3-21	≤ 1500g	YES	confirmed NEC
PRJNA63661	SRR1162520	WGS	202	723756304	SAMN00696741	SRX465760	Illumina HiSeq 2002	2010-2011	Birmingham (USA)	24	3-21	≤ 1500g	YES	confirmed NEC
PRJNA63661	SRR1162493	WGS	202	741092146	SAMN00990279	SRX465747	Illumina HiSeq 2003	2010-2011	Cincinnati (USA)	26	3-21	≤ 1500g	YES	confirmed NEC
PRJNA63661	SRR1073859	WGS	202	66413560	SAMN00990283	SRX407299	Illumina HiSeq 2004	2010-2011	Birmingham (USA)	27	3-21	≤ 1500g	YES	confirmed NEC
PRJNA63661	SRR1162596	WGS	202	682834336	SAMN00990365	SRX465809	Illumina HiSeq 2005	2010-2011	Birmingham (USA)	27	3-21	≤ 1500g	YES	confirmed NEC
PRJNA63661	SRR1145898	WGS	202	584659104	SAMN00998686	SRX451150	Illumina HiSeq 2006	2010-2011	Cincinnati (USA)	≤ 32	3-21	≤ 1500g	YES	confirmed NEC
PRJNA63661	SRR1073833	WGS	202	598656088	SAMN00998855	SRX407273	Illumina HiSeq 2007	2010-2011	Cincinnati (USA)	≤ 32	3-21	≤ 1500g	YES	confirmed NEC
PRJNA63661	SRR1073832	WGS	202	545107504	SAMN01041688	SRX407272	Illumina HiSeq 2008	2010-2011	Cincinnati (USA)	24	3-21	≤ 1500g	YES	confirmed NEC
PRJNA63661	SRR1073857	WGS	202	395077054	SAMN01041714	SRX407297	Illumina HiSeq 2009	2010-2011	Cincinnati (USA)	≤ 32	3-21	≤ 1500g	YES	confirmed NEC
PRJNA63661	SRR1073807	WGS	202	454688668	SAMN01041746	SRX407247	Illumina HiSeq 2010	2010-2011	Cincinnati (USA)	24	3-21	≤ 1500g	YES	confirmed NEC
PRJNA63661	SRR1073868	WGS	202	572352254	SAMN01112477	SRX407308	Illumina HiSeq 2011	2010-2011	Cincinnati (USA)	23	3-21	≤ 1500g	YES	confirmed NEC
PRJNA63661	SRR924804	WGS	202	302280678	SAMN01773337	SRX317269	Illumina HiSeq 2012	2010-2011	Cincinnati (USA)	28	3-21	≤ 1500g	YES	confirmed NEC
PRJNA63661	SRR1046211	WGS	202	606411272	SAMN01773460	SRX389518	Illumina HiSeq 2013	2010-2011	Cincinnati (USA)	≤ 32	3-21	≤ 1500g	YES	confirmed NEC
PRJNA63661	SRR1162545	WGS	202	737562600	SAMN01774303	SRX465765	Illumina HiSeq 2014	2010-2011	Cincinnati (USA)	25	3-21	≤ 1500g	YES	confirmed NEC
PRJNA63661	SRR924899	WGS	202	105621760	SAMN01774315	SRX317378	Illumina HiSeq 2015	2010-2011	Cincinnati (USA)	26	3-21	≤ 1500g	YES	confirmed NEC
PRJNA63661	SRR924851	WGS	202	340746124	SAMN01779881	SRX010811	Illumina HiSeq 2016	2010-2011	Cincinnati (USA)	≤ 32	3-21	≤ 1500g	YES	confirmed NEC
PRJNA63661	SRR918006	WGS	202	429597642	SAMN01779900	SRX313530	Illumina HiSeq 2017	2010-2011	Cincinnati (USA)	28	3-21	≤ 1500g	YES	confirmed NEC
PRJNA63661	SRR924759	WGS	202	312510362	SAMN01779941	SRX317449	Illumina HiSeq 2018	2010-2011	Cincinnati (USA)	≤ 32	3-21	≤ 1500g	YES	confirmed NEC
PRJNA63661	SRR918684	WGS	202	490586694	SAMN01779963	SRX313580	Illumina HiSeq 2019	2010-2011	Cincinnati (USA)	≤ 32	3-21	≤ 1500g	YES	confirmed NEC
PRJNA63661	SRR924817	WGS	202	176253282	SAMN01779994	SRX317435	Illumina HiSeq 2020	2010-2011	Cincinnati (USA)	≤ 32	3-21	≤ 1500g	YES	confirmed NEC
PRJNA63661	SRR918084	WGS	202	328268988	SAMN01780049	SRX313549	Illumina HiSeq 2021	2010-2011	Cincinnati (USA)	≤ 32	3-21	≤ 1500g	YES	confirmed NEC
PRJNA63661	SRR918000	WGS	202	430085876	SAMN01795951	SRX313588	Illumina HiSeq 2022	2010-2011	Cincinnati (USA)	24	3-21	≤ 1500g	YES	confirmed NEC
PRJNA63661	SRR1046189	WGS	202	660070350	SAMN01883015	SRX389502	Illumina HiSeq 2023	2010-2011	Cincinnati (USA)	≤ 32	3-21	≤ 1500g	YES	confirmed NEC
PRJNA63661	SRR605615	WGS	202	1629959412	SAMN01828273	SRX200102	Illumina HiSeq 2024	2010-2011	-	≤ 32	3-21	≤ 1500g	YES	confirmed NEC
PRJNA63661	SRR605584	WGS	202	1432641974	SAMN01828306	SRX198391	Illumina HiSeq 2025	2010-2011	-	≤ 32	3-21	≤ 1500g	YES	confirmed NEC
PRJNA63661	SRR924761	WGS	202	290157648	SAMN01828409	SRX317313	Illumina HiSeq 2026	2010-2011	-	≤ 32	3-21	≤ 1500g	YES	confirmed NEC
PRJNA46337	SRR769030	WGS	300	771039000	SAMN02297298	SRX247272	Illumina MiSeq	2013	USA	≤ 27	0-60	≤ 1500g	NO
PRJNA46337	SRR769031	WGS	300	751410600	SAMN02297273	SRX247289	Illumina MiSeq	2013	USA	≤ 27	0-60	≤ 1500g	NO
PRJNA46337	SRR769032	WGS	300	750078900	SAMN02297250	SRX247285	Illumina MiSeq	2013	USA	≤ 27	0-60	≤ 1500g	NO
PRJNA46337	SRR769034	WGS	300	478407000	SAMN02297293	SRX247275	Illumina MiSeq	2013	USA	≤ 27	0-60	≤ 1500g	NO
PRJNA46337	SRR769035	WGS	300	561747900	SAMN02297109	SRX247278	Illumina MiSeq	2013	USA	≤ 27	0-60	≤ 1500g	NO
PRJNA46337	SRR769036	WGS	300	457182600	SAMN02297277	SRX247280	Illumina MiSeq	2013	USA	≤ 27	0-60	≤ 1500g	NO
PRJNA46337	SRR769038	WGS	300	447429900	SAMN02297156	SRX247284	Illumina MiSeq	2013	USA	≤ 27	0-60	≤ 1500g	NO
PRJNA46337	SRR769040	WGS	300	392895000	SAMN02297083	SRX247281	Illumina MiSeq	2013	USA	≤ 27	0-60	≤ 1500g	NO
PRJNA46337	SRR769041	WGS	300	415396200	SAMN02297357	SRX247270	Illumina MiSeq	2013	USA	≤ 27	0-60	≤ 1500g	NO
PRJNA46337	SRR769043	WGS	300	558495000	SAMN02297022	SRX247265	Illumina MiSeq	2013	USA	≤ 27	0-60	≤ 1500g	NO
PRJNA46337	SRR769044	WGS	300	727692600	SAMN02297178	SRX247290	Illumina MiSeq	2013	USA	≤ 27	0-60	≤ 1500g	NO
PRJNA46337	SRR769046	WGS	300	643439100	SAMN02297027	SRX247292	Illumina MiSeq	2013	USA	≤ 27	0-60	≤ 1500g	NO
PRJNA46337	SRR769047	WGS	300	707913000	SAMN02297396	SRX247287	Illumina MiSeq	2013	USA	≤ 27	0-60	≤ 1500g	NO
PRJNA46337	SRR769048	WGS	300	561296700	SAMN02297015	SRX247293	Illumina MiSeq	2013	USA	≤ 27	0-60	≤ 1500g	NO
PRJNA46337	SRR769051	WGS	300	356630700	SAMN02297035	SRX247268	Illumina MiSeq	2013	USA	≤ 27	0-60	≤ 1500g	NO
PRJNA46337	SRR769052	WGS	300	428175300	SAMN02297081	SRX247266	Illumina MiSeq	2013	USA	≤ 27	0-60	≤ 1500g	NO
PRJNA46337	SRR769055	WGS	300	526382700	SAMN02297403	SRX247267	Illumina MiSeq	2013	USA	≤ 27	0-60	≤ 1500g	NO
PRJNA46337	SRR769056	WGS	300	611951700	SAMN02297055	SRX247264	Illumina MiSeq	2013	USA	≤ 27	0-60	≤ 1500g	NO
PRJNA46337	SRR769058	WGS	300	477494700	SAMN02297058	SRX247274	Illumina MiSeq	2013	USA	≤ 27	0-60	≤ 1500g	NO
PRJNA46337	SRR769059	WGS	300	404015100	SAMN02297376	SRX247279	Illumina MiSeq	2013	USA	≤ 27	0-60	≤ 1500g	NO
PRJNA376566	SRR5405608	WGS	279	2757923228	SAMN06444712	SRX2698086	Illumina HiSeq 2500	2014	North America	≤ 33	5–28	≤ 1500g	NO
PRJNA376566	SRR5405609	WGS	302	2291540364	SAMN06444711	SRX2698087	Illumina HiSeq 2500	2014	North America	≤ 33	5–28	≤ 1500g	NO
PRJNA376566	SRR5405611	WGS	292	7530480521	SAMN06444709	SRX2698089	Illumina HiSeq 2500	2014	North America	≤ 33	5–28	≤ 1500g	NO
PRJNA273761	SRR1779101	WGS	277	2934608809	SAMN03295806	SRX858704	Illumina HiSeq 2000	2015	California	32	-	1810	NO
PRJNA273761	SRR1779128	WGS	283	2630857268	SAMN03295833	SRX858731	Illumina HiSeq 2000	2015	California	29	-	1480	NO
PRJNA273761	SRR1779121	WGS	291	3245859101	SAMN03295826	SRX858724	Illumina HiSeq 2000	2015	California	30	-	980	NO
PRJNA273761	SRR1779136	WGS	289	2460168516	SAMN03295841	SRX858739	Illumina HiSeq 2000	2015	California	28	-	990	NO
PRJNA273761	SRR1779143	WGS	263	3022028738	SAMN03295848	SRX858746	Illumina HiSeq 2000	2015	California	28	-	900	NO
PRJNA63661	SRR1160718	WGS	202	1619764068	SAMN00998662	SRX464396	Illumina HiSeq 2000	2010-2011	Cincinnati (USA)	28	3-21	≤ 1500g	NO
PRJNA63661	SRR1160875	WGS	202	2638074954	SAMN00998645	SRX464525	Illumina HiSeq 2000	2010-2011	Cincinnati (USA)	26	3-21	≤ 1500g	NO
PRJNA63661	SRR1073808	WGS	202	640208700	SAMN00998693	SRX407248	Illumina HiSeq 2000	2010-2011	Cincinnati (USA)	≤ 32	3-21	≤ 1500g	NO
PRJNA63661	SRR1073876	WGS	202	653176696	SAMN01041750	SRX407316	Illumina HiSeq 2000	2010-2011	Cincinnati (USA)	26	3-21	≤ 1500g	NO
PRJNA63661	SRR917974	WGS	202	444198202	SAMN01773335	SRX313532	Illumina HiSeq 2000	2010-2011	Cincinnati (USA)	27	3-21	≤ 1500g	NO
PRJNA63661	SRR1161294	WGS	202	1872335778	SAMN01041728	SRX464780	Illumina HiSeq 2000	2010-2011	Cincinnati (USA)	28	3-21	≤ 1500g	NO
PRJNA63661	SRR1073845	WGS	202	548162148	SAMN01041783	SRX407285	Illumina HiSeq 2000	2010-2011	Cincinnati (USA)	≤ 32	3-21	≤ 1500g	NO
PRJNA63661	SRR974664	WGS	202	450805016	SAMN01774024	SRX347144	Illumina HiSeq 2000	2010-2011	Cincinnati (USA)	≤ 32	3-21	≤ 1500g	NO
PRJNA63661	SRR924837	WGS	202	194531656	SAMN01773431	SRX317429	Illumina HiSeq 2000	2010-2011	Cincinnati (USA)	28	3-21	≤ 1500g	NO
PRJNA63661	SRR953958	WGS	162	266448852	SAMN01773338	SRX336626	Illumina HiSeq 2000	2010-2011	Cincinnati (USA)	28	3-21	≤ 1500g	NO
PRJNA63661	SRR1073820	WGS	202	592039780	SAMN01041682	SRX407260	Illumina HiSeq 2000	2010-2011	Cincinnati (USA)	27	3-21	≤ 1500g	NO
PRJNA63661	SRR1145936	WGS	202	520001732	SAMN01774272	SRX451187	Illumina HiSeq 2000	2010-2011	Cincinnati (USA)	25	3-21	≤ 1500g	NO
PRJNA63661	SRR1073870	WGS	202	639230414	SAMN01041705	SRX407310	Illumina HiSeq 2000	2010-2011	Cincinnati (USA)	23	3-21	≤ 1500g	NO
PRJNA63661	SRR649923	WGS	202	1221679234	SAMN02404519	SRX217986	Illumina HiSeq 2001	2010-2011	Cincinnati (USA)	≤ 32	3-21	≤ 1500g	NO
PRJNA63661	SRR649979	WGS	202	1522962234	SAMN00001760	SRX218027	Illumina HiSeq 2002	2010-2011	Cincinnati (USA)	≤ 32	3-21	≤ 1500g	NO
PRJNA63661	SRR649917	WGS	202	1139912462	SAMN00001762	SRX218018	Illumina HiSeq 2003	2010-2011	Cincinnati (USA)	≤ 32	3-21	≤ 1500g	NO
PRJNA63661	SRR649939	WGS	202	1262101858	SAMN02404522	SRX217998	Illumina HiSeq 2005	2010-2011	Cincinnati (USA)	≤ 32	3-21	≤ 1500g	NO
PRJNA63661	SRR649919	WGS	202	1141467054	SAMN00001766	SRX218011	Illumina HiSeq 2006	2010-2011	Cincinnati (USA)	≤ 32	3-21	≤ 1500g	NO
PRJNA63661	SRR649935	WGS	202	998548014	SAMN00001775	SRX218022	Illumina HiSeq 2007	2010-2011	Cincinnati (USA)	≤ 32	3-21	≤ 1500g	NO
PRJNA63661	SRR649960	WGS	202	1085713640	SAMN00001777	SRX218014	Illumina HiSeq 2008	2010-2011	Cincinnati (USA)	≤ 32	3-21	≤ 1500g	NO
PRJNA63661	SRR1073801	WGS	202	702493582	SAMN00002882	SRX407241	Illumina HiSeq 2009	2010-2011	Cincinnati (USA)	26	3-21	≤ 1500g	NO
PRJNA63661	SRR1046818	WGS	202	175428314	SAMN00103336	SRX389730	Illumina HiSeq 2010	2010-2011	Cincinnati (USA)	26	3-21	≤ 1500g	NO
PRJNA63661	SRR1162557	WGS	202	529822972	SAMN00013578	SRX465777	Illumina HiSeq 2011	2010-2011	Cincinnati (USA)	27	3-21	≤ 1500g	NO
PRJNA63661	SRR1073844	WGS	202	371217824	SAMN00149601	SRX407284	Illumina HiSeq 2012	2010-2011	Cincinnati (USA)	26	3-21	≤ 1500g	NO
PRJNA63661	SRR1047043	WGS	202	546513828	SAMN00149603	SRX389867	Illumina HiSeq 2013	2010-2011	Cincinnati (USA)	≤ 32	3-21	≤ 1500g	NO
PRJNA63661	SRR1073839	WGS	202	907308048	SAMN00690843	SRX407279	Illumina HiSeq 2014	2010-2011	Cincinnati (USA)	≤ 32	3-21	≤ 1500g	NO
PRJNA63661	SRR1162550	WGS	202	951010142	SAMN00691414	SRX465770	Illumina HiSeq 2015	2010-2011	Cincinnati (USA)	≤ 32	3-21	≤ 1500g	NO
PRJNA63661	SRR1162604	WGS	202	762456070	SAMN00696746	SRX465812	Illumina HiSeq 2016	2010-2011	Birmingham (USA)	24	3-21	≤ 1500g	NO
PRJNA63661	SRR1073802	WGS	202	570701308	SAMN00699733	SRX407242	Illumina HiSeq 2017	2010-2011	Cincinnati (USA)	≤ 32	3-21	≤ 1500g	NO

## Sheet: Table S2
Table S2. List of infant fecal samples collected in the framework of this study.
Subject ID		NEC	N samples tot	N samples pre-NEC	N samples post-NEC	Gestational age (weeks)
47	Bou Na	NO	2	-	-	25
54	Kok Al	NO	2	-	-	27
57	Bou Mo	NO	2	-	-	25
58	Chi Sa	NO	1	-	-	26
60	Dar Le	NO	2	-	-	30
61	Ama Ye	NO	4	-	-	28
69	Gal Al	NO	2	-	-	27
74	Kay Ha	NO	1	-	-	27
78	Mal Jul	NO	2	-	-	27
79	Mal Ev	NO	4	-	-	29
81	Tho Lu	NO	2	-	-	27
53	Lin Ma	YES	5	5	0	25
55	Ric Le	YES	2	0	2	26
59	Bou Wa	YES	4	2	2	25
64	Wal Em	YES	3	0	3	29
70	Ass Il	YES	6	4	2	28
80	Pac Cl	YES	2	1	1	25
89	Edm Ma	YES	1	-	1	27

## Sheet: Table S3
Table S3. Taxonomy profiling at species level of healthy and NEC samples
	Healthy Infants
	SRR1046818	SRR1047043	SRR1145936	SRR1779101	SRR1779136	SRR917974	61-Ama-Ye-0211	61-Ama-Ye-0911	SRR1073801	SRR1073844	SRR1073845	SRR1073870	SRR1161294	SRR1162604	SRR649919	SRR649939	SRR953958	SRR974664	79-Mal-Ev-0211	79-Mal-Ev-0911	79-Mal-Ev-1910	79-Mal-Ev	SRR1073876	SRR649960	SRR1162557	SRR769030	SRR769031	SRR769032	SRR769035	SRR769040	SRR769041	SRR769043	SRR769044	SRR769046	SRR769047	SRR769048	SRR769051	SRR769058	69-Gal-Al-10-11	81-Tho-Lu-2110	SRR769034	SRR769036	SRR769038	SRR769052	SRR769055	SRR769056	SRR769059	47-Bou-Na-0810	78-Mal-Ju-04-11
Species richness	9	9	11	3	6	21	13	23	7	5	6	5	6	3	12	12	9	12	6	5	5	6	6	8	3	3	5	5	2	2	2	2	6	2	6	2	2	2	3	7	5	7	5	6	5	7	7	23	4
Escherichia coli	0	0	0	0	0	0	0	0	0.698954	0.943509	0.140906	0.790192	0.904166	0.977786	0.12782	0.134361	0.57268	0.459483	0.934119	0.939847	0.889779	0.92784	0	0	0	0	0	0	0	0	0	0	0	0	0	0	0	0	0	0	0	0	0	0	0	0	0	0	0
Staphylococcus epidermidis	0.0142324	0	0.0118838	0	0.0153374	0.074689	0	0	0	0.028758	0	0	0	0	0	0	0.0950436	0	0	0	0	0	0	0	0	0	0	0	0	0	0	0	0	0	0	0	0	0	0.0141633	0.0146323	0	0	0	0	0	0	0	0.0371763	0.454795
Streptococcus agalactiae	0	0	0	0	0	0	0	0	0	0	0	0	0	0	0	0	0	0	0	0	0	0	0	0.66072	0	0.899736	0.826032	0.877005	0.984978	0.979938	0.990013	0.981673	0.764998	0.981738	0.822154	0.984901	0.986693	0.988696	0	0	0	0	0	0	0	0	0	0	0
Enterococcus faecalis	0.0290984	0.0203236	0	0	0.042335	0.147339	0.237774	0.208199	0.0120606	0	0.0119067	0	0.0239635	0	0.0260863	0.0203113	0.0604096	0	0	0	0	0	0.0295074	0	0	0	0	0	0	0	0	0	0	0	0	0	0	0	0	0	0	0	0	0	0	0	0	0.0450048	0
Klebsiella pneumoniae	0	0	0.324692	0	0.378403	0	0	0	0	0	0	0	0	0	0	0	0	0	0.0311376	0.0298794	0.0674937	0.0388402	0	0	0	0	0	0	0	0	0	0	0	0	0	0	0	0	0	0	0	0	0	0	0	0	0	0	0
Serratia marcescens	0	0	0	0	0	0.00733158	0	0	0	0	0	0	0	0	0	0	0	0	0	0	0	0	0	0	0	0	0	0	0	0	0	0	0	0	0	0	0	0	0	0	0.542496	0.516811	0.521848	0.528408	0.536797	0.510433	0.514834	0	0
Klebsiella michiganensis	0	0	0.0136595	0.984253	0.543312	0.00449015	0	0	0	0	0	0	0	0	0	0	0	0	0	0	0	0	0	0	0	0	0	0	0	0	0	0	0	0	0	0	0	0	0	0	0	0	0	0	0	0	0	0	0
Veillonella parvula	0	0	0	0	0	0	0	0	0	0	0	0	0	0	0	0	0	0	0	0	0	0	0	0	0	0	0	0	0	0	0	0	0	0	0	0	0	0	0	0	0	0	0	0	0	0	0	0	0
Enterobacter hormaechei	0	0	0	0	0	0	0	0	0	0	0	0	0	0	0	0	0	0	0	0	0	0	0.766431	0.0220303	0	0	0	0	0	0	0	0	0	0	0	0	0	0	0.956851	0	0	0	0	0	0	0	0	0	0
Bacteroides fragilis	0	0	0	0	0	0	0	0	0.234876	0	0.750234	0.178977	0.0448822	0	0.574409	0.593253	0	0	0	0	0	0.00524218	0	0	0	0	0	0	0	0	0	0	0	0	0	0	0	0	0	0	0	0	0	0	0	0	0	0	0
Staphylococcus aureus	0	0	0	0	0	0	0	0	0	0	0	0	0	0	0	0	0	0	0	0	0	0	0.0409453	0	0	0	0	0	0	0	0	0	0	0	0	0	0	0	0	0	0	0	0	0	0	0	0	0	0.480357
Pandoraea cepalis	0	0	0	0	0	0	0	0	0	0	0	0	0	0	0	0	0	0	0	0	0	0	0	0	0	0	0	0	0	0	0	0	0	0	0	0	0	0	0	0	0	0	0	0	0	0	0	0	0
Neobittarella unknown species	0.285311	0.0207293	0	0	0	0	0	0	0	0	0	0	0	0	0	0	0	0	0	0	0	0	0	0	0	0	0	0	0	0	0	0	0	0	0	0	0	0	0	0	0	0	0	0	0	0	0	0	0
Bifidobacterium breve	0	0	0	0	0	0	0	0	0	0	0	0	0	0	0	0	0	0	0	0	0	0	0	0	0	0	0	0	0	0	0	0	0	0	0	0	0	0	0	0	0	0	0	0	0	0	0	0	0
Serratia ureilytica	0	0	0	0	0	0	0	0	0	0	0	0	0	0	0	0	0	0	0	0	0	0	0	0	0	0	0	0	0	0	0	0	0	0	0	0	0	0	0	0	0.230108	0.229916	0.234191	0.228968	0.227084	0.225435	0.227137	0	0
Citrobacter koseri	0	0	0	0	0	0	0	0	0	0	0	0	0	0	0	0	0	0	0	0	0	0	0	0.185285	0	0	0	0	0	0	0	0	0	0	0	0	0	0	0	0	0	0	0	0	0	0	0	0	0
Ureaplasma parvum	0	0	0	0	0	0	0	0	0	0	0	0	0	0	0	0	0	0	0	0	0	0	0	0	0	0	0	0	0	0	0	0	0	0	0	0	0	0	0	0.742015	0	0	0	0	0	0	0	0	0
Enterobacter roggenkampii	0.0051584	0	0.0156806	0	0	0	0	0	0	0	0	0	0	0	0	0	0	0	0	0	0	0	0	0	0	0	0	0	0	0	0	0	0	0	0	0	0	0	0	0	0	0.0115292	0	0.0108524	0	0.0123383	0.0107679	0	0
Cutibacterium acnes	0	0	0	0	0	0	0	0	0	0	0	0	0	0	0	0	0	0	0	0	0	0	0	0	0	0	0	0	0	0	0	0	0	0	0	0	0	0	0	0	0	0	0	0	0	0	0	0.492633	0
Bifidobacterium bifidum	0	0	0	0	0	0	0	0	0	0	0	0	0	0	0	0	0	0	0	0	0	0	0	0	0	0	0	0	0	0	0	0	0	0	0	0	0	0	0	0	0	0	0	0	0	0	0	0.0324323	0
Enterobacter asburiae	0.178406	0	0.539301	0	0	0	0	0	0	0	0	0	0	0	0	0	0	0	0	0	0	0	0	0	0	0	0	0	0	0	0	0	0	0	0	0	0	0	0	0	0	0	0	0	0	0	0	0	0
Veillonella atypica	0	0	0	0	0	0	0	0	0	0	0	0	0	0	0	0	0	0	0	0	0	0	0.131357	0	0	0	0	0	0	0	0	0	0	0	0	0	0	0	0	0	0	0	0	0	0	0	0	0	0
Veillonella rogosae	0	0	0	0	0	0	0	0.0182224	0	0	0	0	0	0	0.0110527	0	0	0	0	0	0	0	0	0	0	0	0	0	0	0	0	0	0	0	0	0	0	0	0	0	0	0	0	0	0	0	0	0	0
Limosilactobacillus fermentum	0	0	0	0	0	0	0	0	0	0	0	0	0	0	0	0	0	0	0	0	0	0	0	0	0	0	0	0	0	0	0	0	0	0	0	0	0	0	0	0	0	0	0	0	0	0	0	0	0
Clostridioides difficile	0	0	0	0	0	0	0	0	0	0	0	0	0	0	0	0	0	0	0	0	0	0	0	0	0	0	0	0	0	0	0	0	0	0	0	0	0	0	0	0	0	0	0	0	0	0	0	0	0
Pseudomonas aeruginosa	0	0	0	0	0	0	0	0	0	0	0	0	0	0	0	0	0	0	0	0	0	0	0	0	0	0	0	0	0	0	0	0	0	0	0	0	0	0	0	0	0	0	0	0	0	0	0	0.00635383	0
Weissella viridescens	0	0	0	0	0	0	0	0	0	0	0	0	0	0	0	0	0	0	0	0	0	0	0	0	0	0	0	0	0	0	0	0	0	0	0	0	0	0	0	0	0	0	0	0	0	0	0	0	0
Pantoea septica	0	0	0	0	0	0	0	0	0	0	0	0	0	0	0	0	0	0	0	0	0	0	0	0	0.948553	0	0	0	0	0	0	0	0	0	0	0	0	0	0	0	0	0	0	0	0	0	0	0	0
Streptococcus salivarius	0	0	0	0	0	0.0369	0.0402839	0.0104434	0	0	0	0	0	0	0.0776174	0.0710125	0	0	0	0	0	0	0	0	0	0	0.0124285	0.00987953	0	0	0	0	0.0104881	0	0.0100202	0	0	0	0	0	0	0	0	0	0	0	0	0	0
Citrobacter freundii	0	0.8472	0	0	0	0.00616573	0	0	0	0	0	0	0.00835131	0	0	0	0	0	0	0	0	0	0	0	0	0	0	0	0	0	0	0	0	0	0	0	0	0	0	0	0	0.007158	0	0	0	0.00766036	0.00536616	0	0
Serratia unknown species	0	0	0	0	0	0	0	0	0	0	0	0	0	0	0	0	0	0	0	0	0	0	0	0	0	0	0	0	0	0	0	0	0	0	0	0	0	0	0	0	0.115855	0.126395	0.131901	0.126367	0.129836	0.134102	0.132126	0	0
Veillonella unknown species	0	0	0	0	0	0	0	0	0.0125517	0	0	0	0	0	0.0902227	0.0780069	0	0	0	0	0	0	0	0.0175109	0	0	0	0	0	0	0	0	0	0	0	0	0	0	0	0	0	0	0	0	0	0	0	0	0
Neobittarella massiliensis	0.308298	0	0	0	0	0	0	0	0	0	0	0	0	0	0	0	0	0	0	0	0	0	0	0	0	0	0	0	0	0	0	0	0	0	0	0	0	0	0	0	0	0	0	0	0	0	0	0	0
Clostridium perfringens	0	0	0	0	0	0	0.0318372	0.0186718	0	0	0	0	0	0	0	0	0	0	0	0	0	0	0	0	0	0	0	0	0	0	0	0	0	0	0	0	0	0	0	0	0	0	0	0	0	0	0	0	0
Actinomyces unknown species	0	0	0	0	0	0.1571	0.320905	0.332945	0	0	0	0	0	0	0	0	0	0	0	0	0	0	0	0	0	0	0	0	0	0	0	0	0	0	0	0	0	0	0	0	0	0	0	0	0	0	0	0	0
Burkholderia unknown species	0	0	0	0	0	0	0	0	0.00488619	0	0	0	0	0	0	0	0	0	0	0	0	0	0	0	0	0	0	0	0	0	0	0	0	0	0	0	0	0	0	0	0	0	0	0	0	0	0	0	0
Staphylococcus unknown species	0	0	0	0	0	0	0	0	0	0	0	0	0	0	0	0	0	0	0	0	0	0	0	0	0	0	0	0	0	0	0	0	0	0	0	0	0	0	0	0.00315649	0	0	0	0	0	0	0	0	0.0519606
Limosilactobacillus unknown species	0	0	0	0	0	0	0	0	0	0	0	0	0	0	0	0	0	0	0	0	0	0	0	0	0	0	0	0	0	0	0	0	0	0	0	0	0	0	0	0	0	0	0	0	0	0	0	0	0
Serratia surfactantfaciens	0	0	0	0	0	0	0	0	0	0	0	0	0	0	0	0	0	0	0	0	0	0	0	0	0	0	0	0	0	0	0	0	0	0	0	0	0	0	0	0	0.0995398	0.0998005	0.102284	0.0963096	0.0962313	0.0995247	0.100165	0	0
Klebsiella variicola	0	0	0.017051	0.00608675	0.0143192	0	0	0	0	0	0	0	0	0	0	0	0	0	0.00704054	0.00771753	0.0105845	0.00870924	0	0	0	0	0	0	0	0	0	0	0	0	0	0	0	0	0	0	0	0	0	0	0	0	0	0	0
Schaalia unknown species	0	0	0	0	0	0.2068	0.216123	0.199319	0	0	0	0	0	0	0	0	0	0	0	0	0	0	0	0	0	0	0	0	0	0	0	0	0	0	0	0	0	0	0	0	0	0	0	0	0	0	0	0	0
Corynebacterium unknown species	0	0	0	0	0	0.025	0.023524	0.0227983	0	0	0	0	0	0	0	0	0	0	0	0	0	0	0	0	0	0	0	0	0	0	0	0	0	0	0	0	0	0	0	0	0	0	0	0	0	0	0	0	0
Veillonella infantium	0	0	0	0	0	0	0	0	0	0	0	0	0	0	0.0345365	0.0331218	0	0	0	0	0	0	0	0.0201769	0	0	0	0	0	0	0	0	0	0	0	0	0	0	0	0	0	0	0	0	0	0	0	0	0
Leuconostoc citreum	0	0	0	0	0	0	0	0	0	0	0	0	0	0	0	0	0	0	0	0	0	0	0	0	0	0	0	0	0	0	0	0	0	0	0	0	0	0	0	0	0	0	0	0	0	0	0	0	0
Clostridium butyricum	0	0	0	0	0	0	0	0	0	0	0	0	0	0	0	0	0	0	0	0	0	0	0	0.0198988	0	0	0	0	0	0	0	0	0	0	0	0	0	0	0	0	0	0	0	0	0	0	0	0	0
Pseudomonas unknown species	0	0	0	0	0	0	0	0	0	0	0	0	0	0	0	0	0	0	0	0	0	0	0	0	0	0	0	0	0	0	0	0	0	0	0	0	0	0	0	0	0	0	0	0	0	0	0	0	0
Enterococcus faecium	0	0	0	0	0	0	0	0	0	0	0	0	0	0	0	0	0	0	0	0	0	0	0	0	0	0	0	0	0	0	0	0	0	0	0	0	0	0	0	0	0	0	0	0	0	0	0	0	0
Staphylococcus lugdunensis	0	0	0	0	0	0	0	0	0	0	0	0	0	0	0	0	0	0	0	0	0	0	0	0	0	0	0	0	0	0	0	0	0	0	0	0	0	0	0	0	0	0	0	0	0	0	0	0	0
Corynebacterium kroppenstedtii	0	0	0	0	0	0	0	0	0	0	0	0	0	0	0	0	0	0	0	0	0	0	0	0	0	0	0	0	0	0	0	0	0	0	0	0	0	0	0	0	0	0	0	0	0	0	0	0	0
Lactobacillus crispatus	0	0	0	0	0	0	0	0	0	0	0	0	0	0	0	0	0	0	0	0	0	0	0	0	0	0	0	0	0	0	0	0	0	0	0	0	0	0	0	0	0	0	0	0	0	0	0	0	0
Pseudomonas nosocomialis	0	0	0	0	0	0	0	0	0	0	0	0	0	0	0	0	0	0	0	0	0	0	0	0	0	0	0	0	0	0	0	0	0	0	0	0	0	0	0	0	0	0	0	0	0	0	0	0	0
Klebsiella aerogenes	0	0	0	0	0	0	0	0	0	0	0	0	0	0	0	0	0	0	0	0	0	0	0	0	0	0	0	0	0	0	0	0	0	0	0	0	0	0	0	0	0	0	0	0	0	0	0	0	0
Streptococcus vestibularis	0	0	0	0	0	0	0	0	0	0	0	0	0	0	0	0	0	0	0	0	0	0	0	0	0	0	0.120482	0.0793389	0	0	0	0	0.102311	0	0.115539	0	0	0	0	0	0	0	0	0	0	0	0	0	0
Citrobacter cronae	0	0	0	0	0	0	0	0	0	0	0	0	0	0	0	0	0	0	0	0	0	0	0	0	0	0	0	0	0	0	0	0	0	0	0	0	0	0	0	0	0	0	0	0	0	0	0	0	0
Clostridium paraputrificum	0	0	0	0	0	0	0	0	0	0	0	0	0	0	0	0	0	0	0	0	0	0	0	0	0	0	0	0	0	0	0	0	0	0	0	0	0	0	0	0	0	0	0	0	0	0	0	0	0
Staphylococcus capitis	0	0	0	0	0	0	0	0	0	0	0	0	0	0	0	0	0	0	0	0	0	0	0	0	0	0	0	0	0	0	0	0	0	0	0	0	0	0	0	0.20078	0	0	0	0	0	0	0	0	0.0128868
Akkermansia unknown species	0	0	0	0	0	0	0	0	0	0	0	0	0	0	0	0	0	0	0	0	0	0	0	0	0	0	0	0	0	0	0	0	0	0	0	0	0	0	0	0	0	0	0	0	0	0	0	0	0
Streptococcus mitis	0	0	0	0	0	0	0	0	0	0	0	0	0	0	0	0	0	0	0	0	0	0	0	0	0	0	0	0	0	0	0	0	0	0	0	0	0	0	0	0	0	0	0	0	0	0	0	0	0
Bifidobacterium scardovii	0	0	0	0	0	0	0	0	0	0	0	0	0	0	0	0	0	0	0	0	0	0	0	0	0	0	0	0	0	0	0	0	0	0	0	0	0	0	0	0	0	0	0	0	0	0	0	0	0
Veillonella tobetsuensis	0	0	0	0	0	0	0	0	0	0	0	0	0	0	0	0	0	0	0	0	0	0	0	0	0	0	0	0	0	0	0	0	0	0	0	0	0	0	0	0	0	0	0	0	0	0	0	0	0
Clostridium neonatale	0	0	0	0	0	0	0	0	0	0	0	0	0	0	0	0	0	0	0	0	0	0	0	0	0	0	0	0	0	0	0	0	0	0	0	0	0	0	0	0	0	0	0	0	0	0	0	0.00665511	0
Veillonella dispar	0	0	0	0	0	0	0	0	0	0	0	0	0	0	0.0209487	0.0192325	0	0	0	0	0	0	0	0.0152884	0	0	0	0	0	0	0	0	0	0	0	0	0	0	0	0	0	0	0	0	0	0	0	0	0
Pasteurella unknown species	0	0	0	0	0	0	0	0	0	0	0	0	0	0	0	0	0	0	0	0	0	0	0	0	0	0	0	0	0	0	0	0	0	0	0	0	0	0	0	0	0	0	0	0	0	0	0	0.026593	0
Burkholderia pseudomultivorans	0	0	0	0	0	0	0	0	0	0	0	0	0	0	0	0	0	0	0	0	0	0	0.00562335	0	0	0	0	0	0	0	0	0	0	0	0	0	0	0	0	0	0	0	0	0	0	0	0	0	0
Lactobacillus salivarius	0	0	0	0	0	0	0	0	0	0	0	0	0	0	0	0	0	0	0	0	0	0	0	0	0	0	0	0	0	0	0	0	0	0	0	0	0	0	0	0	0	0	0	0	0	0	0	0	0
Haemophilus parainfluenzae	0	0	0	0	0	0	0	0	0	0	0	0	0	0	0	0.0121457	0.0926207	0	0	0	0	0	0	0	0	0	0	0	0	0	0	0	0	0	0	0	0	0	0	0	0	0	0	0	0	0	0	0	0
Klebsiella unknown species	0	0	0.0195696	0	0.00629147	0	0	0	0	0	0	0	0	0	0	0	0	0	0.0066936	0.00694818	0.0154209	0.00688799	0	0	0	0	0	0	0	0	0	0	0	0	0	0	0	0	0	0	0	0	0	0	0	0	0	0	0
Halomonas massiliensis	0.162237	0	0	0	0	0	0	0	0	0	0	0	0	0	0	0	0	0	0	0	0	0	0	0	0	0	0	0	0	0	0	0	0	0	0	0	0	0	0	0	0	0	0	0	0	0	0	0	0
Bacteroides caccae	0	0	0	0	0	0	0	0	0	0	0	0	0	0	0	0	0	0	0	0	0	0	0	0	0	0	0	0	0	0	0	0	0	0	0	0	0	0	0	0	0	0	0	0	0	0	0	0	0
Enterococcus unknown species	0	0	0	0	0	0	0	0	0	0	0	0	0	0	0	0	0	0	0	0	0	0	0	0	0	0	0	0	0	0	0	0	0	0	0	0	0	0	0	0	0	0	0	0	0	0	0	0	0
Cutibacterium unknown species	0	0	0	0	0	0	0	0	0	0	0	0	0	0	0	0	0	0	0	0	0	0	0	0	0	0	0	0	0	0	0	0	0	0	0	0	0	0	0	0	0	0	0	0	0	0	0	0.0479764	0
Escherichia unknown species	0	0	0	0	0	0	0	0	0	0	0	0	0	0	0	0	0.00746482	0.00959966	0.0140955	0.0156079	0.0167212	0.0124809	0	0	0	0	0	0	0	0	0	0	0	0	0	0	0	0	0	0	0	0	0	0	0	0	0	0	0
Cutibacterium avidum	0	0	0	0	0	0	0	0	0	0	0	0	0	0	0	0	0	0	0	0	0	0	0	0	0	0	0	0	0	0	0	0	0	0	0	0	0	0	0	0	0	0	0	0	0	0	0	0	0
Streptococcus unknown species	0	0	0	0	0	0	0	0	0	0	0	0	0	0	0	0	0	0	0	0	0	0	0	0	0	0.0184984	0.0303378	0.0213674	0.0150224	0.0200614	0.00998633	0.0183262	0.0302628	0.0182617	0.0245316	0.0150987	0.013307	0.0113042	0	0	0	0	0	0	0	0	0	0	0
Flavobacterium unknown species	0	0	0	0	0	0	0	0	0	0	0	0	0	0	0	0	0	0	0	0	0	0	0	0	0	0	0	0	0	0	0	0	0	0	0	0	0	0	0	0	0	0	0	0	0	0	0	0.0646057	0
Anaerococcus unknown species	0	0	0	0	0	0	0	0	0	0	0	0	0	0	0	0	0	0	0	0	0	0	0	0	0	0	0	0	0	0	0	0	0	0	0	0	0	0	0	0	0	0	0	0	0	0	0	0	0
Corynebacterium tuberculostearicum	0	0	0	0	0	0	0	0	0	0	0	0	0	0	0	0	0	0	0	0	0	0	0	0	0	0	0	0	0	0	0	0	0	0	0	0	0	0	0	0.00412782	0	0	0	0	0	0	0	0	0
Bacteroides unknown species	0	0	0	0	0	0	0	0	0.0108106	0.0126808	0.0248374	0.0154156	0.00925823	0.0155858	0.0159899	0.0144788	0	0.0130165	0	0	0	0	0	0	0	0	0	0	0	0	0	0	0	0	0	0	0	0	0	0	0	0	0	0	0	0	0	0	0
Lactococcus raffinolactis	0	0	0	0	0	0	0	0	0	0	0	0	0	0	0	0	0	0	0	0	0	0	0	0	0	0	0	0	0	0	0	0	0	0	0	0	0	0	0	0	0	0	0	0	0	0	0	0	0
Hungatella effluvii	0	0	0	0	0	0	0	0	0	0	0	0	0	0	0	0	0	0	0	0	0	0	0	0	0	0	0	0	0	0	0	0	0	0	0	0	0	0	0	0	0	0	0	0	0	0	0	0	0
Clostridium unknown species	0	0	0	0	0	0	0	0	0	0	0	0	0	0	0.0103499	0.0121935	0	0	0	0	0	0	0	0.0590901	0	0	0	0	0	0	0	0	0	0	0	0	0	0	0	0	0	0	0	0	0	0	0	0	0
Pandoraea unknown species	0	0	0	0	0	0	0	0	0	0	0	0	0	0	0	0	0	0	0	0	0	0	0	0	0	0	0	0	0	0	0	0	0	0	0	0	0	0	0	0	0	0	0	0	0	0	0	0	0
Parabacteroides distasonis	0	0	0	0	0	0	0	0	0	0	0	0	0	0	0	0	0	0.184458	0	0	0	0	0	0	0	0	0	0	0	0	0	0	0	0	0	0	0	0	0	0	0	0	0	0	0	0	0	0	0
Staphylococcus haemolyticus	0	0	0	0	0	0	0	0	0	0	0	0	0	0	0	0	0	0	0	0	0	0	0	0	0	0	0	0	0	0	0	0	0	0	0.0172966	0	0	0	0	0	0	0	0	0	0	0	0	0	0
Escherichia fergusonii	0	0	0	0	0	0	0	0	0	0.00800735	0	0.0079248	0.00937746	0.00662781	0	0	0.00517972	0	0	0	0	0	0	0	0	0	0	0	0	0	0	0	0	0	0	0	0	0	0	0	0	0	0	0	0	0	0	0	0
Burkholderia lata	0	0	0	0	0	0	0	0	0	0	0	0	0	0	0	0	0	0	0	0	0	0	0	0	0	0	0	0	0	0	0	0	0	0	0	0	0	0	0	0	0	0	0	0	0	0	0	0	0
Bacteroides thetaiotaomicron	0	0	0	0	0	0	0	0	0	0	0	0	0	0	0	0	0	0.148909	0	0	0	0	0	0	0	0	0	0	0	0	0	0	0	0	0	0	0	0	0	0	0	0	0	0	0	0	0	0	0
Enterobacter unknown species	0.00808618	0.0156895	0.0190662	0	0	0.00546985	0	0	0	0	0	0	0	0	0	0	0	0	0	0	0	0	0.0261351	0	0	0	0	0	0	0	0	0	0	0	0	0	0	0	0.0289859	0	0	0	0	0	0	0	0	0	0
Corynebacterium striatum	0	0	0	0	0	0	0	0	0	0	0	0	0	0	0	0	0.0584072	0	0	0	0	0	0	0	0	0	0	0	0	0	0	0	0	0	0	0	0	0	0	0	0	0	0	0	0	0	0	0	0
Bifidobacterium unknown species	0	0	0	0	0	0.0275	0.0200906	0.0136828	0	0	0	0	0	0	0	0	0	0	0	0	0	0	0	0	0	0	0	0	0	0	0	0	0	0	0	0	0	0	0	0	0	0	0	0	0	0	0	0	0
Collinsella unknown species	0	0	0	0	0	0	0	0	0	0	0	0	0	0	0	0	0	0	0	0	0	0	0	0	0	0	0	0	0	0	0	0	0	0	0	0	0	0	0	0	0	0	0	0	0	0	0	0	0
Cutibacterium granulosum	0	0	0	0	0	0	0	0	0	0	0	0	0	0	0	0	0	0	0	0	0	0	0	0	0	0	0	0	0	0	0	0	0	0	0	0	0	0	0	0	0	0	0	0	0	0	0	0	0
Proteus mirabilis	0	0	0.0144815	0	0	0	0	0	0	0	0.0629191	0	0	0	0	0	0	0	0	0	0	0	0	0	0	0	0	0	0	0	0	0	0	0	0	0	0	0	0	0	0	0	0	0	0	0	0	0	0
Klebsiella oxytoca	0	0	0	0	0	0.0535239	0	0	0	0	0	0	0	0	0	0	0	0	0	0	0	0	0	0	0	0	0	0	0	0	0	0	0	0	0	0	0	0	0	0	0	0	0	0	0	0	0	0	0
Lawsonella unknown species	0	0	0	0	0	0	0	0	0	0	0	0	0	0	0	0	0	0	0	0	0	0	0	0	0	0	0	0	0	0	0	0	0	0	0	0	0	0	0	0	0	0	0	0	0	0	0	0.050381	0
Staphylococcus hominis	0	0	0	0	0	0	0	0	0	0	0	0	0	0	0	0	0.0810599	0	0	0	0	0	0	0	0	0	0	0	0	0	0	0	0	0	0	0	0	0	0	0	0	0	0	0	0	0	0	0	0
Citrobacter youngae	0	0.010361	0	0	0	0.0870858	0	0	0	0	0	0	0	0	0	0	0	0	0	0	0	0	0	0	0	0	0	0	0	0	0	0	0	0	0	0	0	0	0	0	0	0	0	0	0	0	0	0	0
Citrobacter unknown species	0	0.0493641	0	0	0	0.0136174	0	0	0	0	0	0	0	0	0	0	0	0	0	0	0	0	0	0	0	0	0	0	0	0	0	0	0	0	0	0	0	0	0	0	0	0	0	0	0	0	0	0	0
Burkholderia territorii	0	0	0	0	0	0	0	0	0	0	0	0	0	0	0	0	0	0	0	0	0	0	0	0	0	0	0	0	0	0	0	0	0	0	0	0	0	0	0	0	0	0	0	0	0	0	0	0	0
Mixta calida	0	0	0	0	0	0	0	0	0	0	0	0	0	0	0	0	0	0	0	0	0	0	0	0	0	0	0	0	0	0	0	0	0	0	0	0	0	0	0	0	0	0	0	0	0	0	0	0	0
Mycolicibacterium houstonense	0	0	0	0	0	0	0	0	0	0	0	0	0	0	0	0	0	0	0	0	0	0	0	0	0	0.0817654	0	0	0	0	0	0	0	0	0	0	0	0	0	0	0	0	0	0	0	0	0	0	0
Staphylococcus warneri	0	0	0	0	0	0	0	0	0	0	0	0	0	0	0	0	0	0	0	0	0	0	0	0	0	0	0	0	0	0	0	0	0	0	0	0	0	0	0	0	0	0	0	0	0	0	0	0	0
Acidovorax oryzae	0	0	0	0	0	0	0	0	0	0	0	0	0	0	0	0	0	0	0	0	0	0	0	0	0	0	0	0	0	0	0	0	0.0802093	0	0	0	0	0	0	0	0	0	0	0	0	0	0	0	0
Phocaeicola vulgatus	0	0	0	0	0	0	0	0	0	0	0	0	0	0	0	0	0	0.0533448	0	0	0	0	0	0	0	0	0	0	0	0	0	0	0	0	0	0	0	0	0	0	0	0	0	0	0	0	0	0	0
Citrobacter braakii	0	0.00527759	0	0	0	0	0	0	0	0	0	0	0	0	0	0	0	0	0	0	0	0	0	0	0	0	0	0	0	0	0	0	0	0	0	0	0	0	0	0	0	0	0	0	0	0	0	0	0
Pauljensenia unknown species	0	0	0	0	0	0.031	0.0247489	0.0220827	0	0	0	0	0	0	0	0	0	0	0	0	0	0	0	0	0	0	0	0	0	0	0	0	0	0	0	0	0	0	0	0	0	0	0	0	0	0	0	0	0
Haemophilus unknown species	0	0	0	0	0	0	0	0	0	0	0	0	0	0	0	0	0.0271343	0	0	0	0	0	0	0	0	0	0	0	0	0	0	0	0	0	0	0	0	0	0	0	0	0	0	0	0	0	0	0	0
Parabacteroides merdae	0	0	0	0	0	0	0	0	0	0	0	0	0	0	0	0	0	0.053156	0	0	0	0	0	0	0	0	0	0	0	0	0	0	0	0	0	0	0	0	0	0	0	0	0	0	0	0	0	0	0
Bifidobacterium adolescentis	0	0	0	0	0	0	0	0	0	0	0	0	0	0	0	0	0	0	0	0	0	0	0	0	0	0	0	0	0	0	0	0	0	0	0	0	0	0	0	0	0	0	0	0	0	0	0	0	0
Serratia nematodiphila	0	0	0	0	0	0	0	0	0	0	0	0	0	0	0	0	0	0	0	0	0	0	0	0	0	0	0	0	0	0	0	0	0	0	0	0	0	0	0	0	0.0120031	0.00839102	0.00977337	0.00909562	0.0100502	0.0105065	0.00960605	0	0
Finegoldia magna	0	0	0	0	0	0	0	0	0	0	0	0	0	0	0	0	0	0	0	0	0	0	0	0	0	0	0	0	0	0	0	0	0	0	0	0	0	0	0	0	0	0	0	0	0	0	0	0	0
Bacteroides faecis	0	0	0	0	0	0	0	0	0	0	0	0	0	0	0	0	0	0	0	0	0	0	0	0	0	0	0	0	0	0	0	0	0	0	0	0	0	0	0	0	0	0	0	0	0	0	0	0	0
Escherichia albertii	0	0	0	0	0	0	0	0	0	0.00704427	0	0.00748877	0	0	0	0	0	0	0	0	0	0	0	0	0	0	0	0	0	0	0	0	0	0	0	0	0	0	0	0	0	0	0	0	0	0	0	0	0
Blautia wexlerae	0	0	0	0	0	0	0	0	0	0	0	0	0	0	0	0	0	0	0	0	0	0	0	0	0	0	0	0	0	0	0	0	0	0	0	0	0	0	0	0	0	0	0	0	0	0	0	0.00746452	0
Bacteroides uniformis	0	0	0	0	0	0	0	0	0	0	0	0	0	0	0	0	0	0.016697	0	0	0	0	0	0	0	0	0	0	0	0	0	0	0	0	0	0	0	0	0	0	0	0	0	0	0	0	0	0	0
Limnohabitans unknown species	0	0	0	0	0	0	0	0	0	0	0	0	0	0	0	0	0	0	0	0	0	0	0	0	0	0	0	0	0	0	0	0	0	0	0	0	0	0	0	0	0	0	0	0	0	0	0	0.0245273	0
Ureaplasma urealyticum	0	0	0	0	0	0	0	0	0	0	0	0	0	0	0	0	0	0	0	0	0	0	0	0	0	0	0	0	0	0	0	0	0	0	0	0	0	0	0	0.0229607	0	0	0	0	0	0	0	0	0
Lactobacillus unknown species	0	0	0	0	0	0	0	0	0	0	0	0	0	0	0	0	0	0	0	0	0	0	0	0	0	0	0	0	0	0	0	0	0	0	0	0	0	0	0	0	0	0	0	0	0	0	0	0	0
Corynebacterium kefirresidentii	0	0	0	0	0	0	0	0	0	0	0	0	0	0	0	0	0	0	0	0	0	0	0	0	0	0	0	0	0	0	0	0	0	0	0	0	0	0	0	0	0	0	0	0	0	0	0	0	0
Tetrasphaera japonica	0	0	0	0	0	0	0	0	0	0	0	0	0	0	0	0	0	0	0	0	0	0	0	0	0	0	0	0	0	0	0	0	0	0	0	0	0	0	0	0	0	0	0	0	0	0	0	0	0
Klebsiella quasivariicola	0	0	0	0	0	0	0	0	0	0	0	0	0	0	0	0	0	0	0	0	0	0	0	0	0	0	0	0	0	0	0	0	0	0	0	0	0	0	0	0	0	0	0	0	0	0	0	0	0
Citrobacter portucalensis	0	0.0247775	0	0	0	0.0258131	0	0	0	0	0	0	0	0	0	0	0	0	0	0	0	0	0	0	0	0	0	0	0	0	0	0	0	0	0	0	0	0	0	0	0	0	0	0	0	0	0	0	0
Burkholderia seminalis	0	0	0	0	0	0	0	0	0	0	0	0	0	0	0	0	0	0	0	0	0	0	0	0	0	0	0	0	0	0	0	0	0	0	0	0	0	0	0	0	0	0	0	0	0	0	0	0	0
Streptococcus oralis	0	0	0	0	0	0	0	0	0	0	0	0	0	0	0	0	0	0	0	0	0	0	0	0	0	0	0	0	0	0	0	0	0	0	0	0	0	0	0	0	0	0	0	0	0	0	0	0	0
Roseburia inulinivorans	0	0	0	0	0	0	0	0	0	0	0	0	0	0	0	0	0	0	0	0	0	0	0	0	0	0	0	0	0	0	0	0	0	0	0	0	0	0	0	0	0	0	0	0	0	0	0	0	0
Ralstonia pickettii	0	0	0	0	0	0	0	0	0	0	0	0	0	0	0	0	0	0	0	0	0	0	0	0	0	0	0	0	0	0	0	0	0	0	0	0	0	0	0	0	0	0	0	0	0	0	0	0	0
Enterococcus durans	0	0	0	0	0	0.0233599	0	0	0	0	0	0	0	0	0	0	0	0	0	0	0	0	0	0	0	0	0	0	0	0	0	0	0	0	0	0	0	0	0	0	0	0	0	0	0	0	0	0	0
Polynucleobacter unknown species	0	0	0	0	0	0	0	0	0	0	0	0	0	0	0	0	0	0	0	0	0	0	0	0	0	0	0	0	0	0	0	0	0	0	0	0	0	0	0	0	0	0	0	0	0	0	0	0.0516579	0
Erysipelatoclostridium ramosum	0	0	0	0	0	0	0	0	0	0	0	0	0	0	0	0	0	0	0	0	0	0	0	0	0	0	0	0	0	0	0	0	0	0	0	0	0	0	0	0	0	0	0	0	0	0	0	0	0
Flavonifractor plautii	0	0	0	0	0	0	0	0	0	0	0	0	0	0	0	0	0	0	0	0	0	0	0	0	0	0	0	0	0	0	0	0	0	0	0	0	0	0	0	0	0	0	0	0	0	0	0	0	0
Streptococcus dysgalactiae	0	0	0	0	0	0	0	0	0	0	0	0	0	0	0	0	0	0	0	0	0	0	0	0	0	0	0.0107201	0.0124088	0	0	0	0	0.0117311	0	0.0104588	0	0	0	0	0	0	0	0	0	0	0	0	0	0
Pantoea unknown species	0	0	0	0	0	0	0	0	0	0	0	0	0	0	0	0	0	0	0	0	0	0	0	0	0.0442253	0	0	0	0	0	0	0	0	0	0	0	0	0	0	0	0	0	0	0	0	0	0	0	0
Varibaculum unknown species	0	0	0	0	0	0	0.0214655	0.0219405	0	0	0	0	0	0	0	0	0	0	0	0	0	0	0	0	0	0	0	0	0	0	0	0	0	0	0	0	0	0	0	0	0	0	0	0	0	0	0	0	0
Ureaplasma unknown species	0	0	0	0	0	0	0	0	0	0	0	0	0	0	0	0	0	0	0	0	0	0	0	0	0	0	0	0	0	0	0	0	0	0	0	0	0	0	0	0.0123281	0	0	0	0	0	0	0	0	0
Actinomadura roseirufa	0	0	0	0	0	0	0	0	0	0	0	0	0	0	0	0	0	0	0	0	0	0	0	0	0	0	0	0	0	0	0	0	0	0	0	0	0	0	0	0	0	0	0	0	0	0	0	0	0
Winkia unknown species	0	0	0	0	0	0	0.0229171	0.0192636	0	0	0	0	0	0	0	0	0	0	0	0	0	0	0	0	0	0	0	0	0	0	0	0	0	0	0	0	0	0	0	0	0	0	0	0	0	0	0	0	0
Megasphaera unknown species	0	0	0	0	0	0	0	0	0	0	0	0	0	0	0	0	0	0	0	0	0	0	0	0	0	0	0	0	0	0	0	0	0	0	0	0	0	0	0	0	0	0	0	0	0	0	0	0	0
Clostridium saudiense	0	0	0	0	0	0	0	0	0.0258629	0	0	0	0	0	0	0	0	0	0	0	0	0	0	0	0	0	0	0	0	0	0	0	0	0	0	0	0	0	0	0	0	0	0	0	0	0	0	0	0
Enterococcus villorum	0	0	0	0	0	0	0	0	0	0	0	0	0	0	0	0	0	0	0	0	0	0	0	0	0	0	0	0	0	0	0	0	0	0	0	0	0	0	0	0	0	0	0	0	0	0	0	0	0
Acidovorax temperans	0	0	0	0	0	0	0	0	0	0	0	0	0	0	0	0	0	0	0	0	0	0	0	0	0	0	0	0	0	0	0	0	0	0	0	0	0	0	0	0	0	0	0	0	0	0	0	0	0
Corynebacterium pyruviciproducens	0	0	0	0	0	0	0	0	0	0	0	0	0	0	0	0	0	0	0	0	0	0	0	0	0	0	0	0	0	0	0	0	0	0	0	0	0	0	0	0	0	0	0	0	0	0	0	0	0
Propionimicrobium lymphophilum	0	0	0	0	0	0	0.0199877	0.0178451	0	0	0	0	0	0	0	0	0	0	0	0	0	0	0	0	0	0	0	0	0	0	0	0	0	0	0	0	0	0	0	0	0	0	0	0	0	0	0	0	0
Phocaeicola dorei	0	0	0	0	0	0	0	0	0	0	0	0	0	0	0	0	0	0.0255267	0	0	0	0	0	0	0	0	0	0	0	0	0	0	0	0	0	0	0	0	0	0	0	0	0	0	0	0	0	0	0
Cronobacter sakazakii	0	0	0	0	0	0	0	0	0	0	0	0	0	0	0	0	0	0	0	0	0	0	0	0	0	0	0	0	0	0	0	0	0	0	0	0	0	0	0	0	0	0	0	0	0	0	0	0	0
Fusobacterium nucleatum	0	0	0	0	0	0	0	0	0	0	0	0	0	0	0	0	0	0	0	0	0	0	0	0	0	0	0	0	0	0	0	0	0	0	0	0	0	0	0	0	0	0	0	0	0	0	0	0	0
Anaerococcus octavius	0	0	0	0	0	0	0	0	0	0	0	0	0	0	0	0	0	0	0	0	0	0	0	0	0	0	0	0	0	0	0	0	0	0	0	0	0	0	0	0	0	0	0	0	0	0	0	0	0
Enterobacter sichuanensis	0	0	0	0	0	0.0342631	0	0	0	0	0	0	0	0	0	0	0	0	0	0	0	0	0	0	0	0	0	0	0	0	0	0	0	0	0	0	0	0	0	0	0	0	0	0	0	0	0	0	0
Halomonas unknown species	0.00917319	0	0	0	0	0	0	0	0	0	0.00919598	0	0	0	0	0	0	0	0	0	0	0	0	0	0	0	0	0	0	0	0	0	0	0	0	0	0	0	0	0	0	0	0	0	0	0	0	0	0
Roseburia hominis	0	0	0	0	0	0	0	0	0	0	0	0	0	0	0	0	0	0	0	0	0	0	0	0	0	0	0	0	0	0	0	0	0	0	0	0	0	0	0	0	0	0	0	0	0	0	0	0	0
Eubacterium rectale	0	0	0	0	0	0	0	0	0	0	0	0	0	0	0	0	0	0	0	0	0	0	0	0	0	0	0	0	0	0	0	0	0	0	0	0	0	0	0	0	0	0	0	0	0	0	0	0	0
Actinomadura unknown species	0	0	0	0	0	0	0	0	0	0	0	0	0	0	0	0	0	0	0	0	0	0	0	0	0	0	0	0	0	0	0	0	0	0	0	0	0	0	0	0	0	0	0	0	0	0	0	0	0
Megasphaera elsdenii	0	0	0	0	0	0	0	0	0	0	0	0	0	0	0	0	0	0	0	0	0	0	0	0	0	0	0	0	0	0	0	0	0	0	0	0	0	0	0	0	0	0	0	0	0	0	0	0	0
Blautia massiliensis	0	0	0	0	0	0	0	0	0	0	0	0	0	0	0	0	0	0	0	0	0	0	0	0	0	0	0	0	0	0	0	0	0	0	0	0	0	0	0	0	0	0	0	0	0	0	0	0	0
Tetrasphaera unknown species	0	0	0	0	0	0	0	0	0	0	0	0	0	0	0	0	0	0	0	0	0	0	0	0	0	0	0	0	0	0	0	0	0	0	0	0	0	0	0	0	0	0	0	0	0	0	0	0	0
Cloacibacterium normanense	0	0	0	0	0	0	0	0	0	0	0	0	0	0	0	0	0	0	0	0	0	0	0	0	0	0	0	0	0	0	0	0	0	0	0	0	0	0	0	0	0	0	0	0	0	0	0	0	0
Bifidobacterium longum	0	0	0	0	0	0	0	0	0	0	0	0	0	0	0	0	0	0	0	0	0	0	0	0	0	0	0	0	0	0	0	0	0	0	0	0	0	0	0	0	0	0	0	0	0	0	0	0	0
Enterococcus avium	0	0	0	0	0	0	0	0	0	0	0	0	0	0	0	0	0	0	0	0	0	0	0	0	0	0	0	0	0	0	0	0	0	0	0	0	0	0	0	0	0	0	0	0	0	0	0	0	0
Tessaracoccus unknown species	0	0	0	0	0	0	0.0159453	0.00897913	0	0	0	0	0	0	0	0	0	0	0	0	0	0	0	0	0	0	0	0	0	0	0	0	0	0	0	0	0	0	0	0	0	0	0	0	0	0	0	0	0
Aeromonas caviae	0	0	0	0	0	0.00779293	0	0	0	0	0	0	0	0	0	0	0	0	0	0	0	0	0	0	0	0	0	0	0	0	0	0	0	0	0	0	0	0	0	0	0	0	0	0	0	0	0	0	0
Fusobacterium unknown species	0	0	0	0	0	0	0	0	0	0	0	0	0	0	0	0	0	0	0	0	0	0	0	0	0	0	0	0	0	0	0	0	0	0	0	0	0	0	0	0	0	0	0	0	0	0	0	0	0
Bacteroides salyersiae	0	0	0	0	0	0	0	0	0	0	0	0	0	0	0	0	0	0.022845	0	0	0	0	0	0	0	0	0	0	0	0	0	0	0	0	0	0	0	0	0	0	0	0	0	0	0	0	0	0	0
Roseburia intestinalis	0	0	0	0	0	0	0	0	0	0	0	0	0	0	0	0	0	0	0	0	0	0	0	0	0	0	0	0	0	0	0	0	0	0	0	0	0	0	0	0	0	0	0	0	0	0	0	0	0
Enterobacter cloacae	0	0	0.0166554	0	0	0	0	0	0	0	0	0	0	0	0	0	0	0	0	0	0	0	0	0	0	0	0	0	0	0	0	0	0	0	0	0	0	0	0	0	0	0	0	0	0	0	0	0	0
Haemophilus haemolyticus	0	0	0	0	0	0	0	0	0	0	0	0	0	0	0	0	0	0	0	0	0	0	0	0	0	0	0	0	0	0	0	0	0	0	0	0	0	0	0	0	0	0	0	0	0	0	0	0	0
Brevundimonas diminuta	0	0	0	0	0	0	0	0	0	0	0	0	0	0	0	0	0	0	0	0	0	0	0	0	0	0	0	0	0	0	0	0	0	0	0	0	0	0	0	0	0	0	0	0	0	0	0	0.0215171	0
Blautia unknown species	0	0	0	0	0	0	0	0	0	0	0	0	0	0	0	0	0	0	0	0	0	0	0	0	0	0	0	0	0	0	0	0	0	0	0	0	0	0	0	0	0	0	0	0	0	0	0	0	0
Streptococcus thermophilus	0	0	0	0	0	0	0	0	0	0	0	0	0	0	0	0	0	0	0	0	0	0	0	0	0	0	0	0	0	0	0	0	0	0	0	0	0	0	0	0	0	0	0	0	0	0	0	0	0
Roseburia unknown species	0	0	0	0	0	0	0	0	0	0	0	0	0	0	0	0	0	0	0	0	0	0	0	0	0	0	0	0	0	0	0	0	0	0	0	0	0	0	0	0	0	0	0	0	0	0	0	0	0
Bifidobacterium mongoliense	0	0	0	0	0	0	0	0	0	0	0	0	0	0	0	0	0	0	0	0	0	0	0	0	0	0	0	0	0	0	0	0	0	0	0	0	0	0	0	0	0	0	0	0	0	0	0	0.0194926	0
Neisseria meningitidis	0	0	0	0	0	0	0	0	0	0	0	0	0	0	0	0	0	0	0	0	0	0	0	0	0	0	0	0	0	0	0	0	0	0	0	0	0	0	0	0	0	0	0	0	0	0	0	0	0
Eubacterium unknown species	0	0	0	0	0	0	0	0	0	0	0	0	0	0	0	0	0	0	0	0	0	0	0	0	0	0	0	0	0	0	0	0	0	0	0	0	0	0	0	0	0	0	0	0	0	0	0	0	0
Klebsiella grimontii	0	0	0	0.00965943	0	0	0	0	0	0	0	0	0	0	0	0	0	0	0	0	0	0	0	0	0	0	0	0	0	0	0	0	0	0	0	0	0	0	0	0	0	0	0	0	0	0	0	0	0
Cupriavidus metallidurans	0	0	0	0	0	0	0	0	0	0	0	0	0	0	0	0	0	0	0	0	0	0	0	0	0	0	0	0	0	0	0	0	0	0	0	0	0	0	0	0	0	0	0	0	0	0	0	0	0
Atlantibacter hermannii	0	0	0	0	0	0.018865	0	0	0	0	0	0	0	0	0	0	0	0	0	0	0	0	0	0	0	0	0	0	0	0	0	0	0	0	0	0	0	0	0	0	0	0	0	0	0	0	0	0	0
Faecalimonas umbilicata	0	0	0	0	0	0	0	0	0	0	0	0	0	0	0	0	0	0	0	0	0	0	0	0	0	0	0	0	0	0	0	0	0	0	0	0	0	0	0	0	0	0	0	0	0	0	0	0	0
Lactobacillus animalis	0	0	0	0	0	0	0	0	0	0	0	0	0	0	0	0	0	0	0	0	0	0	0	0	0	0	0	0	0	0	0	0	0	0	0	0	0	0	0	0	0	0	0	0	0	0	0	0	0
Ruminococcus unknown species	0	0	0	0	0	0	0	0	0	0	0	0	0	0	0	0	0	0	0	0	0	0	0	0	0	0	0	0	0	0	0	0	0	0	0	0	0	0	0	0	0	0	0	0	0	0	0	0	0
Sphingomonas unknown species	0	0	0	0	0	0	0	0	0	0	0	0	0	0	0	0	0	0	0	0	0	0	0	0	0	0	0	0	0	0	0	0	0	0	0	0	0	0	0	0	0	0	0	0	0	0	0	0	0
Kluyvera ascorbata	0	0	0.00796003	0	0	0	0	0	0	0	0	0	0	0	0	0	0	0	0	0	0	0	0	0	0	0	0	0	0	0	0	0	0	0	0	0	0	0	0	0	0	0	0	0	0	0	0	0	0
Enterococcus hirae	0	0	0	0	0	0	0	0	0	0	0	0	0	0	0	0	0	0	0	0	0	0	0	0	0	0	0	0	0	0	0	0	0	0	0	0	0	0	0	0	0	0	0	0	0	0	0	0	0
Collinsella aerofaciens	0	0	0	0	0	0	0	0	0	0	0	0	0	0	0	0	0	0	0	0	0	0	0	0	0	0	0	0	0	0	0	0	0	0	0	0	0	0	0	0	0	0	0	0	0	0	0	0	0
Enorma unknown species	0	0	0	0	0	0	0	0	0	0	0	0	0	0	0	0	0	0	0	0	0	0	0	0	0	0	0	0	0	0	0	0	0	0	0	0	0	0	0	0	0	0	0	0	0	0	0	0	0
Granulicatella unknown species	0	0	0	0	0	0	0	0	0	0	0	0	0	0	0	0	0	0	0	0	0	0	0	0	0	0	0	0	0	0	0	0	0	0	0	0	0	0	0	0	0	0	0	0	0	0	0	0	0
Clostridioides unknown species	0	0	0	0	0	0	0	0	0	0	0	0	0	0	0	0	0	0	0	0	0	0	0	0	0	0	0	0	0	0	0	0	0	0	0	0	0	0	0	0	0	0	0	0	0	0	0	0	0
Brachybacterium unknown species	0	0	0	0	0	0	0	0.00564493	0	0	0	0	0	0	0	0	0	0	0	0	0	0	0	0	0	0	0	0	0	0	0	0	0	0	0	0	0	0	0	0	0	0	0	0	0	0	0	0.00885116	0
Mobiluncus holmesii	0	0	0	0	0	0	0	0.014187	0	0	0	0	0	0	0	0	0	0	0	0	0	0	0	0	0	0	0	0	0	0	0	0	0	0	0	0	0	0	0	0	0	0	0	0	0	0	0	0	0
Prevotella bivia	0	0	0	0	0	0	0	0	0	0	0	0	0	0	0	0	0	0	0	0	0	0	0	0	0	0	0	0	0	0	0	0	0	0	0	0	0	0	0	0	0	0	0	0	0	0	0	0	0
Mobiluncus unknown species	0	0	0	0	0	0	0	0.0138291	0	0	0	0	0	0	0	0	0	0	0	0	0	0	0	0	0	0	0	0	0	0	0	0	0	0	0	0	0	0	0	0	0	0	0	0	0	0	0	0	0
Bacteroides xylanisolvens	0	0	0	0	0	0	0	0	0	0	0	0	0	0	0.00592407	0.00729015	0	0	0	0	0	0	0	0	0	0	0	0	0	0	0	0	0	0	0	0	0	0	0	0	0	0	0	0	0	0	0	0	0
Janibacter massiliensis	0	0	0	0	0	0	0	0	0	0	0	0	0	0	0	0	0	0	0	0	0	0	0	0	0	0	0	0	0	0	0	0	0	0	0	0	0	0	0	0	0	0	0	0	0	0	0	0.0129026	0
Citrobacter werkmanii	0	0	0	0	0	0	0	0	0	0	0	0	0	0	0	0	0	0	0	0	0	0	0	0	0	0	0	0	0	0	0	0	0	0	0	0	0	0	0	0	0	0	0	0	0	0	0	0	0
Diaphorobacter polyhydroxybutyrativorans	0	0	0	0	0	0	0	0	0	0	0	0	0	0	0	0	0	0	0	0	0	0	0	0	0	0	0	0	0	0	0	0	0	0	0	0	0	0	0	0	0	0	0	0	0	0	0	0	0
Micrococcus luteus	0	0	0	0	0	0	0	0	0	0	0	0	0	0	0	0	0	0	0	0	0	0	0	0	0	0	0	0	0	0	0	0	0	0	0	0	0	0	0	0	0	0	0	0	0	0	0	0.012486	0
Enterococcus mundtii	0	0	0	0	0	0	0	0	0	0	0	0	0	0	0	0	0	0	0	0	0	0	0	0	0	0	0	0	0	0	0	0	0	0	0	0	0	0	0	0	0	0	0	0	0	0	0	0	0
Finegoldia unknown species	0	0	0	0	0	0	0	0	0	0	0	0	0	0	0	0	0	0	0	0	0	0	0	0	0	0	0	0	0	0	0	0	0	0	0	0	0	0	0	0	0	0	0	0	0	0	0	0	0
Mangrovicoccus unknown species	0	0	0	0	0	0	0	0	0	0	0	0	0	0	0	0	0	0	0	0	0	0	0	0	0	0	0	0	0	0	0	0	0	0	0	0	0	0	0	0	0	0	0	0	0	0	0	0	0
Streptococcus parasanguinis	0	0	0	0	0	0	0	0	0	0	0	0	0	0	0	0	0	0	0	0	0	0	0	0	0	0	0	0	0	0	0	0	0	0	0	0	0	0	0	0	0	0	0	0	0	0	0	0	0
Enterococcus casseliflavus	0	0	0	0	0	0	0	0	0	0	0	0	0	0	0	0	0	0	0	0	0	0	0	0	0	0	0	0	0	0	0	0	0	0	0	0	0	0	0	0	0	0	0	0	0	0	0	0	0
Georgenia unknown species	0	0	0	0	0	0	0.00439785	0.0069484	0	0	0	0	0	0	0	0	0	0	0	0	0	0	0	0	0	0	0	0	0	0	0	0	0	0	0	0	0	0	0	0	0	0	0	0	0	0	0	0	0
Akkermansia muciniphila	0	0	0	0	0	0	0	0	0	0	0	0	0	0	0	0	0	0	0	0	0	0	0	0	0	0	0	0	0	0	0	0	0	0	0	0	0	0	0	0	0	0	0	0	0	0	0	0	0
Tissierella unknown species	0	0	0	0	0	0	0	0	0	0	0	0	0	0	0	0	0	0	0	0	0	0	0	0	0	0	0	0	0	0	0	0	0	0	0	0	0	0	0	0	0	0	0	0	0	0	0	0	0
Streptococcus pseudopneumoniae	0	0	0	0	0	0	0	0	0	0	0	0	0	0	0	0	0	0	0	0	0	0	0	0	0	0	0	0	0	0	0	0	0	0	0	0	0	0	0	0	0	0	0	0	0	0	0	0	0
Lactococcus plantarum	0	0	0	0	0	0	0	0	0	0	0	0	0	0	0	0	0	0	0	0	0	0	0	0	0	0	0	0	0	0	0	0	0	0	0	0	0	0	0	0	0	0	0	0	0	0	0	0	0
Actinotignum unknown species	0	0	0	0	0	0	0	0.0106837	0	0	0	0	0	0	0	0	0	0	0	0	0	0	0	0	0	0	0	0	0	0	0	0	0	0	0	0	0	0	0	0	0	0	0	0	0	0	0	0	0
Raoultella planticola	0	0	0	0	0	0	0	0	0	0	0	0	0	0	0	0	0	0	0	0	0	0	0	0	0	0	0	0	0	0	0	0	0	0	0	0	0	0	0	0	0	0	0	0	0	0	0	0	0
Weissella unknown species	0	0	0	0	0	0	0	0	0	0	0	0	0	0	0	0	0	0	0	0	0	0	0	0	0	0	0	0	0	0	0	0	0	0	0	0	0	0	0	0	0	0	0	0	0	0	0	0	0
Actinomyces urinae	0	0	0	0	0	0	0	0.0105409	0	0	0	0	0	0	0	0	0	0	0	0	0	0	0	0	0	0	0	0	0	0	0	0	0	0	0	0	0	0	0	0	0	0	0	0	0	0	0	0	0
Sphingomonas leidyi	0	0	0	0	0	0	0	0	0	0	0	0	0	0	0	0	0	0	0	0	0	0	0	0	0	0	0	0	0	0	0	0	0	0	0	0	0	0	0	0	0	0	0	0	0	0	0	0	0
Alistipes finegoldii	0	0	0	0	0	0	0	0	0	0	0	0	0	0	0	0	0	0	0	0	0	0	0	0	0	0	0	0	0	0	0	0	0	0	0	0	0	0	0	0	0	0	0	0	0	0	0	0	0
Bifidobacterium dentium	0	0	0	0	0	0	0	0	0	0	0	0	0	0	0	0	0	0	0	0	0	0	0	0	0	0	0	0	0	0	0	0	0	0	0	0	0	0	0	0	0	0	0	0	0	0	0	0	0
Megasphaera massiliensis	0	0	0	0	0	0	0	0	0	0	0	0	0	0	0	0	0	0	0	0	0	0	0	0	0	0	0	0	0	0	0	0	0	0	0	0	0	0	0	0	0	0	0	0	0	0	0	0	0
Lactobacillus gasseri	0	0	0	0	0	0	0	0	0	0	0	0	0	0	0	0	0	0	0	0	0	0	0	0	0	0	0	0	0	0	0	0	0	0	0	0	0	0	0	0	0	0	0	0	0	0	0	0	0
Pseudomonas stutzeri	0	0	0	0	0	0	0	0	0	0	0	0	0	0	0	0	0	0	0	0	0	0	0	0	0	0	0	0	0	0	0	0	0	0	0	0	0	0	0	0	0	0	0	0	0	0	0	0	0
Enterocloster bolteae	0	0	0	0	0	0	0	0	0	0	0	0	0	0	0.00504373	0.00459124	0	0	0	0	0	0	0	0	0	0	0	0	0	0	0	0	0	0	0	0	0	0	0	0	0	0	0	0	0	0	0	0	0
Acinetobacter baumannii	0	0	0	0	0	0	0	0	0	0	0	0	0	0	0	0	0	0	0	0	0	0	0	0	0	0	0	0	0	0	0	0	0	0	0	0	0	0	0	0	0	0	0	0	0	0	0	0	0
Collinsella ihuae	0	0	0	0	0	0	0	0	0	0	0	0	0	0	0	0	0	0	0	0	0	0	0	0	0	0	0	0	0	0	0	0	0	0	0	0	0	0	0	0	0	0	0	0	0	0	0	0	0
Hungatella hathewayi	0	0	0	0	0	0	0	0	0	0	0	0	0	0	0	0	0	0	0	0	0	0	0	0	0	0	0	0	0	0	0	0	0	0	0	0	0	0	0	0	0	0	0	0	0	0	0	0	0
Acinetobacter radioresistens	0	0	0	0	0	0	0	0	0	0	0	0	0	0	0	0	0	0	0	0	0	0	0	0	0	0	0	0	0	0	0	0	0	0	0	0	0	0	0	0	0	0	0	0	0	0	0	0	0
Pseudomonas oleovorans	0	0	0	0	0	0	0	0	0	0	0	0	0	0	0	0	0	0	0	0	0	0	0	0	0	0	0	0	0	0	0	0	0	0	0	0	0	0	0	0	0	0	0	0	0	0	0	0.00865835	0
Coprococcus phoceensis	0	0	0	0	0	0	0	0	0	0	0	0	0	0	0	0	0	0	0	0	0	0	0	0	0	0	0	0	0	0	0	0	0	0	0	0	0	0	0	0	0	0	0	0	0	0	0	0	0
Microbacterium unknown species	0	0	0	0	0	0	0	0.00778193	0	0	0	0	0	0	0	0	0	0	0	0	0	0	0	0	0	0	0	0	0	0	0	0	0	0	0	0	0	0	0	0	0	0	0	0	0	0	0	0	0
Vibrio harveyi	0	0	0	0	0	0	0	0	0	0	0	0	0	0	0	0	0	0	0	0	0	0	0	0	0	0	0	0	0	0	0	0	0	0	0	0	0	0	0	0	0	0	0	0	0	0	0	0	0
Pantoea latae	0	0	0	0	0	0	0	0	0	0	0	0	0	0	0	0	0	0	0	0	0	0	0	0	0.00722056	0	0	0	0	0	0	0	0	0	0	0	0	0	0	0	0	0	0	0	0	0	0	0	0
Pseudomonas lundensis	0	0	0	0	0	0	0	0	0	0	0	0	0	0	0	0	0	0	0	0	0	0	0	0	0	0	0	0	0	0	0	0	0	0	0	0	0	0	0	0	0	0	0	0	0	0	0	0	0
Acidipropionibacterium unknown species	0	0	0	0	0	0	0	0.0069297	0	0	0	0	0	0	0	0	0	0	0	0	0	0	0	0	0	0	0	0	0	0	0	0	0	0	0	0	0	0	0	0	0	0	0	0	0	0	0	0	0
Siccibacter unknown species	0	0	0	0	0	0	0	0	0	0	0	0	0	0	0	0	0	0	0.00691484	0	0	0	0	0	0	0	0	0	0	0	0	0	0	0	0	0	0	0	0	0	0	0	0	0	0	0	0	0	0
Cellulomonas unknown species	0	0	0	0	0	0	0	0.00674714	0	0	0	0	0	0	0	0	0	0	0	0	0	0	0	0	0	0	0	0	0	0	0	0	0	0	0	0	0	0	0	0	0	0	0	0	0	0	0	0	0
Phocaeicola massiliensis	0	0	0	0	0	0	0	0	0	0	0	0	0	0	0	0	0	0.00670852	0	0	0	0	0	0	0	0	0	0	0	0	0	0	0	0	0	0	0	0	0	0	0	0	0	0	0	0	0	0	0
Raoultella unknown species	0	0	0	0	0	0	0	0	0	0	0	0	0	0	0	0	0	0	0	0	0	0	0	0	0	0	0	0	0	0	0	0	0	0	0	0	0	0	0	0	0	0	0	0	0	0	0	0	0
Streptococcus pneumoniae	0	0	0	0	0	0	0	0	0	0	0	0	0	0	0	0	0	0	0	0	0	0	0	0	0	0	0	0	0	0	0	0	0	0	0	0	0	0	0	0	0	0	0	0	0	0	0	0	0
Kosakonia unknown species	0	0	0	0	0	0	0	0	0	0	0	0	0	0	0	0	0	0	0	0	0	0	0	0	0	0	0	0	0	0	0	0	0	0	0	0	0	0	0	0	0	0	0	0	0	0	0	0	0
Paenibacillus polymyxa	0	0	0	0	0	0	0	0	0	0	0	0	0	0	0	0	0	0	0	0	0	0	0	0	0	0	0	0	0	0	0	0	0	0	0	0	0	0	0	0	0	0	0	0	0	0	0	0	0
Lelliottia unknown species	0	0.00627875	0	0	0	0	0	0	0	0	0	0	0	0	0	0	0	0	0	0	0	0	0	0	0	0	0	0	0	0	0	0	0	0	0	0	0	0	0	0	0	0	0	0	0	0	0	0	0
Phocaeicola unknown species	0	0	0	0	0	0	0	0	0	0	0	0	0	0	0	0	0	0.00625474	0	0	0	0	0	0	0	0	0	0	0	0	0	0	0	0	0	0	0	0	0	0	0	0	0	0	0	0	0	0	0
Methylobacterium oryzae	0	0	0	0	0	0	0	0	0	0	0	0	0	0	0	0	0	0	0	0	0	0	0	0	0	0	0	0	0	0	0	0	0	0	0	0	0	0	0	0	0	0	0	0	0	0	0	0.00599652	0
Kluyvera georgiana	0	0	0	0	0	0	0	0	0	0	0	0	0	0	0	0	0	0	0	0	0	0	0	0	0	0	0	0	0	0	0	0	0	0	0	0	0	0	0	0	0	0	0	0	0	0	0	0	0
Citrobacter pasteurii	0	0	0	0	0	0.0059084	0	0	0	0	0	0	0	0	0	0	0	0	0	0	0	0	0	0	0	0	0	0	0	0	0	0	0	0	0	0	0	0	0	0	0	0	0	0	0	0	0	0	0
Hungatella unknown species	0	0	0	0	0	0	0	0	0	0	0	0	0	0	0	0	0	0	0	0	0	0	0	0	0	0	0	0	0	0	0	0	0	0	0	0	0	0	0	0	0	0	0	0	0	0	0	0	0
Rhizobium pusense	0	0	0	0	0	0	0	0	0	0	0	0	0	0	0	0	0	0	0	0	0	0	0	0	0	0	0	0	0	0	0	0	0	0	0	0	0	0	0	0	0	0	0	0	0	0	0	0.00561979	0
Rhizobium oryzihabitans	0	0	0	0	0	0	0	0	0	0	0	0	0	0	0	0	0	0	0	0	0	0	0	0	0	0	0	0	0	0	0	0	0	0	0	0	0	0	0	0	0	0	0	0	0	0	0	0.00551823	0
Agrobacterium unknown species	0	0	0	0	0	0	0	0	0	0	0	0	0	0	0	0	0	0	0	0	0	0	0	0	0	0	0	0	0	0	0	0	0	0	0	0	0	0	0	0	0	0	0	0	0	0	0	0.00549649	0
Pluralibacter gergoviae	0	0	0	0	0	0	0	0	0	0	0	0	0	0	0	0	0	0	0	0	0	0	0	0	0	0	0	0	0	0	0	0	0	0	0	0	0	0	0	0	0	0	0	0	0	0	0	0	0
Faecalibacterium prausnitzii	0	0	0	0	0	0	0	0	0	0	0	0	0	0	0	0	0	0	0	0	0	0	0	0	0	0	0	0	0	0	0	0	0	0	0	0	0	0	0	0	0	0	0	0	0	0	0	0	0
Intestinibacter unknown species	0	0	0	0	0	0	0	0	0	0	0	0	0	0	0	0	0	0	0	0	0	0	0	0	0	0	0	0	0	0	0	0	0	0	0	0	0	0	0	0	0	0	0	0	0	0	0	0	0
Bacteroides intestinalis	0	0	0	0	0	0	0	0	0	0	0	0	0	0	0	0	0	0	0	0	0	0	0	0	0	0	0	0	0	0	0	0	0	0	0	0	0	0	0	0	0	0	0	0	0	0	0	0	0
Acinetobacter unknown species	0	0	0	0	0	0	0	0	0	0	0	0	0	0	0	0	0	0	0	0	0	0	0	0	0	0	0	0	0	0	0	0	0	0	0	0	0	0	0	0	0	0	0	0	0	0	0	0	0
Aquabacterium pictum	0	0	0	0	0	0	0	0	0	0	0	0	0	0	0	0	0	0	0	0	0	0	0	0	0	0	0	0	0	0	0	0	0	0	0	0	0	0	0	0	0	0	0	0	0	0	0	0	0
Enterocloster unknown species	0	0	0	0	0	0	0	0	0	0	0	0	0	0	0	0	0	0	0	0	0	0	0	0	0	0	0	0	0	0	0	0	0	0	0	0	0	0	0	0	0	0	0	0	0	0	0	0	0
Streptomyces unknown species	0	0	0	0	0	0	0	0.00231458	0	0	0	0	0	0	0	0	0	0	0	0	0	0	0	0	0	0	0	0	0	0	0	0	0	0	0	0	0	0	0	0	0	0	0	0	0	0	0	0	0
[truncated: 97 more columns]

## Sheet: Table S4
Table S4. PT-CSTs identified in pre-term infant population.
	PT-CST1													PT-CST2																																		PT-CST3
NEC	NO	NO	NO	YES	YES	YES	YES	YES	YES	YES	YES	YES		NO	NO	NO	NO	NO	NO	NO	NO	NO	NO	NO	NO	NO	NO	YES	YES	YES	YES	YES	YES	YES	YES	YES	YES	YES	YES	YES	YES	YES	YES	YES	YES	YES		NO	NO
	SRR917974	61-Ama-Ye-0211	61-Ama-Ye-0911	SRR1073862	SRR1145898	SRR918019	SRR918084	SRR924759	SRR924804	SRR924817	SRR924940	70-Ass-Il-1611		SRR1073801	SRR1073844	SRR1073845	SRR1073870	SRR1161294	SRR1162604	SRR649919	SRR649939	SRR953958	SRR974664	79-Mal-Ev-0211	79-Mal-Ev-0911	79-Mal-Ev-1910	79-Mal-Ev-2710	SRR1046166	SRR1046189	SRR1046211	SRR1047003	SRR1047015	SRR1073804	SRR1073807	SRR1073813	SRR1073814	SRR1073832	SRR1073833	SRR1073854	SRR1073857	SRR1145911	SRR1162596	SRR1779106	SRR1779115	SRR5405612	SRR918010		SRR1073876	SRR649960
Species richness	21	13	23	10	2	12	4	3	7	3	4	6		7	5	6	5	6	3	12	12	9	12	6	5	5	6	3	3	3	4	4	3	4	4	4	3	4	5	4	5	10	3	6	4	3		6	8
Escherichia coli	0	0	0	0	0	0	0	0	0	0	0	0		0.698954	0.943509	0.140906	0.790192	0.904166	0.977786	0.12782	0.134361	0.57268	0.459483	0.934119	0.939847	0.889779	0.92784	0.97381	0.980696	0.973679	0.967931	0.956464	0.975137	0.970415	0.976645	0.967756	0.979664	0.599946	0.639492	0.866834	0.8434	0.69087	0.975861	0.927333	0.959107	0.942771		0	0
Staphylococcus epidermidis	0.074689	0	0	0.00812571	0.0931939	0.0538076	0.0493833	0.044791	0.226389	0.0603928	0.178127	0.221154		0	0.028758	0	0	0	0	0	0	0.0950436	0	0	0	0	0	0	0	0	0	0	0	0	0	0	0	0	0	0	0	0	0	0	0	0		0	0
Streptococcus agalactiae	0	0	0	0	0	0	0	0	0	0	0	0		0	0	0	0	0	0	0	0	0	0	0	0	0	0	0	0	0	0	0	0	0	0	0	0	0	0	0	0	0.0166526	0	0	0	0		0	0.66072
Enterococcus faecalis	0.147339	0.237774	0.208199	0.421023	0.906806	0.42593	0.889875	0.935252	0.615	0.901739	0.796362	0.648011		0.0120606	0	0.0119067	0	0.0239635	0	0.0260863	0.0203113	0.0604096	0	0	0	0	0	0	0	0	0	0	0	0	0	0	0	0	0	0	0	0.0514589	0	0.0301163	0	0		0.0295074	0
Klebsiella pneumoniae	0	0	0	0	0	0	0	0	0	0	0	0		0	0	0	0	0	0	0	0	0	0	0.0311376	0.0298794	0.0674937	0.0388402	0	0	0	0	0	0	0	0	0	0	0	0	0	0	0.00605643	0	0	0	0		0	0
Bacteroides fragilis	0	0	0	0	0	0	0	0	0	0	0	0		0.234876	0	0.750234	0.178977	0.0448822	0	0.574409	0.593253	0	0	0	0	0	0.00524218	0	0	0	0	0	0	0	0	0	0	0	0	0	0	0	0	0	0	0		0	0
Enterobacter hormaechei	0	0	0	0	0	0	0	0	0	0	0	0		0	0	0	0	0	0	0	0	0	0	0	0	0	0	0	0	0	0	0	0	0	0	0	0	0	0	0	0	0	0	0	0	0		0.766431	0.0220303
Ureaplasma parvum	0	0	0	0	0	0	0	0	0	0	0	0		0	0	0	0	0	0	0	0	0	0	0	0	0	0	0	0	0	0	0	0	0	0	0	0	0	0	0	0	0	0	0	0	0		0	0
Pantoea septica	0	0	0	0	0	0	0	0	0	0	0	0		0	0	0	0	0	0	0	0	0	0	0	0	0	0	0	0	0	0	0	0	0	0	0	0	0	0	0	0	0	0	0	0	0		0	0
Pseudomonas aeruginosa	0	0	0	0	0	0	0	0	0	0	0	0		0	0	0	0	0	0	0	0	0	0	0	0	0	0	0	0	0	0	0	0	0	0	0	0	0	0	0	0	0	0	0	0	0		0	0
Actinomyces unknown species	0.1571	0.320905	0.332945	0	0	0	0	0	0	0	0	0		0	0	0	0	0	0	0	0	0	0	0	0	0	0	0	0	0	0	0	0	0	0	0	0	0	0	0	0	0	0	0	0	0		0	0
Clostridioides difficile	0	0	0	0	0	0	0	0	0	0	0	0		0	0	0	0	0	0	0	0	0	0	0	0	0	0	0	0	0	0	0	0	0	0	0	0	0.362087	0.311209	0.0976792	0	0	0	0	0	0		0	0
Schaalia unknown species	0.2068	0.216123	0.199319	0	0	0	0	0	0	0	0	0		0	0	0	0	0	0	0	0	0	0	0	0	0	0	0	0	0	0	0	0	0	0	0	0	0	0	0	0	0	0	0	0	0		0	0
Staphylococcus unknown species	0	0	0	0	0	0	0	0	0.00716203	0	0.00849474	0		0	0	0	0	0	0	0	0	0	0	0	0	0	0	0	0	0	0	0	0	0	0	0	0	0	0	0	0	0	0	0	0	0		0	0
Pseudomonas unknown species	0	0	0	0	0	0	0	0	0	0	0	0		0	0	0	0	0	0	0	0	0	0	0	0	0	0	0	0	0	0	0	0	0	0	0	0	0	0	0	0	0	0	0	0	0		0	0
Pseudomonas nosocomialis	0	0	0	0	0	0	0	0	0	0	0	0		0	0	0	0	0	0	0	0	0	0	0	0	0	0	0	0	0	0	0	0	0	0	0	0	0	0	0	0	0	0	0	0	0		0	0
Klebsiella variicola	0	0	0	0	0	0	0	0	0	0	0	0		0	0	0	0	0	0	0	0	0	0	0.00704054	0.00771753	0.0105845	0.00870924	0	0	0	0	0	0	0	0	0	0	0	0	0	0	0.189287	0	0	0	0		0	0
Veillonella parvula	0	0	0	0.384835	0	0	0	0	0	0	0	0		0	0	0	0	0	0	0	0	0	0	0	0	0	0	0	0	0	0	0	0	0	0	0	0	0	0	0	0	0	0	0	0	0		0	0
Streptococcus vestibularis	0	0	0	0	0	0.0102402	0	0	0	0	0	0		0	0	0	0	0	0	0	0	0	0	0	0	0	0	0	0	0	0	0	0	0	0	0	0	0	0	0	0	0	0	0	0	0		0	0
Akkermansia unknown species	0	0	0	0	0	0	0	0	0	0	0	0		0	0	0	0	0	0	0	0	0	0	0	0	0	0	0	0	0	0	0	0	0	0	0	0	0	0	0	0	0	0	0	0	0		0	0
Klebsiella aerogenes	0	0	0	0.00523051	0	0.0571089	0	0	0	0	0	0		0	0	0	0	0	0	0	0	0	0	0	0	0	0	0	0	0	0	0	0	0	0	0	0	0	0	0	0	0	0	0	0	0		0	0
Staphylococcus capitis	0	0	0	0	0	0	0	0	0	0	0	0		0	0	0	0	0	0	0	0	0	0	0	0	0	0	0	0	0	0	0	0	0	0	0	0	0	0	0	0	0	0	0	0	0		0	0
Bifidobacterium scardovii	0	0	0	0	0	0.36242	0	0	0	0	0	0		0	0	0	0	0	0	0	0	0	0	0	0	0	0	0	0	0	0	0	0	0	0	0	0	0	0	0	0	0	0	0	0	0		0	0
Klebsiella michiganensis	0.00449015	0	0	0.00319247	0	0	0	0	0	0	0	0		0	0	0	0	0	0	0	0	0	0	0	0	0	0	0	0	0	0	0	0	0	0	0	0	0.0300263	0.036755	0.0216479	0	0	0	0	0	0		0	0
Cutibacterium acnes	0	0	0	0	0	0	0	0	0	0	0	0		0	0	0	0	0	0	0	0	0	0	0	0	0	0	0	0	0	0	0	0	0	0	0	0	0	0	0	0	0	0	0	0	0		0	0
Streptococcus salivarius	0.0369	0.0402839	0.0104434	0	0	0.0166083	0	0	0	0	0	0		0	0	0	0	0	0	0.0776174	0.0710125	0	0	0	0	0	0	0	0	0	0	0	0	0	0	0	0	0	0	0	0	0	0	0	0	0		0	0
Enterococcus faecium	0	0	0	0	0	0	0	0	0	0	0	0		0	0	0	0	0	0	0	0	0	0	0	0	0	0	0	0	0	0	0	0	0	0	0	0	0	0	0	0	0	0	0	0	0		0	0
Escherichia unknown species	0	0	0	0	0	0	0	0	0	0	0	0		0	0	0	0	0	0	0	0	0.00746482	0.00959966	0.0140955	0.0156079	0.0167212	0.0124809	0.01632	0.0104471	0.0151301	0.0156017	0.0242446	0.0135885	0.0137436	0.00859617	0.0143744	0.0103935	0	0.00523549	0	0	0.0162154	0.0145315	0.0193432	0.0188401	0		0	0
Enterobacter roggenkampii	0	0	0	0	0	0	0	0	0	0	0	0		0	0	0	0	0	0	0	0	0	0	0	0	0	0	0	0	0	0	0	0	0	0	0	0	0	0	0	0	0	0	0	0	0		0	0
Bifidobacterium breve	0	0	0	0	0	0	0	0	0	0	0	0		0	0	0	0	0	0	0	0	0	0	0	0	0	0	0	0	0	0	0	0	0	0	0	0	0	0	0	0	0	0	0	0	0		0	0
Corynebacterium unknown species	0.025	0.023524	0.0227983	0	0	0	0	0	0	0	0	0		0	0	0	0	0	0	0	0	0	0	0	0	0	0	0	0	0	0	0	0	0	0	0	0	0	0	0	0	0	0	0	0	0		0	0
Klebsiella unknown species	0	0	0	0	0	0	0	0	0	0	0	0		0	0	0	0	0	0	0	0	0	0	0.0066936	0.00694818	0.0154209	0.00688799	0	0	0	0	0	0	0	0	0	0	0	0	0	0	0.0055992	0	0	0	0		0	0
Veillonella unknown species	0	0	0	0	0	0	0	0	0	0	0	0		0.0125517	0	0	0	0	0	0.0902227	0.0780069	0	0	0	0	0	0	0	0	0	0	0	0	0	0	0	0	0	0	0	0	0	0	0	0	0		0	0.0175109
Pasteurella unknown species	0	0	0	0	0	0	0	0	0	0	0	0.00817298		0	0	0	0	0	0	0	0	0	0	0	0	0	0	0	0	0	0	0	0	0	0	0	0	0	0	0	0	0	0	0	0	0		0	0
Bifidobacterium bifidum	0	0	0	0	0	0	0	0	0	0	0	0		0	0	0	0	0	0	0	0	0	0	0	0	0	0	0	0	0	0	0	0	0	0	0	0	0	0	0	0	0	0	0	0	0		0	0
Streptococcus unknown species	0	0	0	0	0	0	0	0	0	0	0	0		0	0	0	0	0	0	0	0	0	0	0	0	0	0	0	0	0	0	0	0	0	0	0	0	0	0	0	0	0	0	0	0	0		0	0
Flavobacterium unknown species	0	0	0	0	0	0	0	0	0	0	0	0		0	0	0	0	0	0	0	0	0	0	0	0	0	0	0	0	0	0	0	0	0	0	0	0	0	0	0	0	0	0	0	0	0		0	0
Corynebacterium tuberculostearicum	0	0	0	0	0	0	0	0	0	0	0	0		0	0	0	0	0	0	0	0	0	0	0	0	0	0	0	0	0	0	0	0	0	0	0	0	0	0	0	0	0	0	0	0	0		0	0
Lactococcus raffinolactis	0	0	0	0	0	0	0	0	0	0	0	0		0	0	0	0	0	0	0	0	0	0	0	0	0	0	0	0	0	0	0	0	0	0	0	0	0	0	0	0	0	0	0	0	0		0	0
Hungatella effluvii	0	0	0	0	0	0	0	0	0	0	0	0		0	0	0	0	0	0	0	0	0	0	0	0	0	0	0	0	0	0	0	0	0	0	0	0	0	0	0	0	0	0	0	0	0		0	0
Citrobacter koseri	0	0	0	0	0	0	0	0	0	0	0	0		0	0	0	0	0	0	0	0	0	0	0	0	0	0	0	0	0	0	0	0	0	0	0	0	0	0	0	0	0	0	0	0	0		0	0.185285
Parabacteroides distasonis	0	0	0	0	0	0	0	0	0	0	0	0		0	0	0	0	0	0	0	0	0	0.184458	0	0	0	0	0	0	0	0	0	0	0	0	0	0	0	0	0	0	0	0	0	0	0		0	0
Veillonella infantium	0	0	0	0	0	0	0	0	0	0	0	0		0	0	0	0	0	0	0.0345365	0.0331218	0	0	0	0	0	0	0	0	0	0	0	0	0	0	0	0	0	0	0	0	0	0	0	0	0		0	0.0201769
Escherichia fergusonii	0	0	0	0	0	0	0	0	0	0	0	0		0	0.00800735	0	0.0079248	0.00937746	0.00662781	0	0	0.00517972	0	0	0	0	0	0.00987217	0.00885775	0.0111904	0.010366	0.0112937	0.0112736	0.0102611	0.00927269	0.0122192	0.00994124	0	0	0	0	0.0060044	0.00960785	0.00899314	0.01342	0		0	0
Cutibacterium unknown species	0	0	0	0	0	0	0	0	0	0	0	0		0	0	0	0	0	0	0	0	0	0	0	0	0	0	0	0	0	0	0	0	0	0	0	0	0	0	0	0	0	0	0	0	0		0	0
Bacteroides unknown species	0	0	0	0	0	0	0	0	0	0	0	0		0.0108106	0.0126808	0.0248374	0.0154156	0.00925823	0.0155858	0.0159899	0.0144788	0	0.0130165	0	0	0	0	0	0	0	0	0	0	0	0	0	0	0	0	0	0	0	0	0	0	0.0294664		0	0
Halomonas massiliensis	0	0	0	0	0	0	0	0	0.109209	0	0	0		0	0	0	0	0	0	0	0	0	0	0	0	0	0	0	0	0	0	0	0	0	0	0	0	0	0	0	0	0	0	0	0	0.0277631		0	0
Veillonella atypica	0	0	0	0	0	0	0	0	0	0	0	0		0	0	0	0	0	0	0	0	0	0	0	0	0	0	0	0	0	0	0	0	0	0	0	0	0	0	0	0	0	0	0	0	0		0.131357	0
Bacteroides thetaiotaomicron	0	0	0	0	0	0	0	0	0	0	0	0		0	0	0	0	0	0	0	0	0	0.148909	0	0	0	0	0	0	0	0	0	0	0	0	0	0	0	0	0	0	0	0	0	0	0		0	0
Enterococcus unknown species	0	0	0	0	0	0.00747623	0.0349729	0.0199584	0.0177883	0.0378679	0.0170161	0.00999821		0	0	0	0	0	0	0	0	0	0	0	0	0	0	0	0	0	0	0	0	0	0	0	0	0	0	0	0	0	0	0	0	0		0	0
Collinsella unknown species	0	0	0	0	0	0	0	0	0	0	0	0		0	0	0	0	0	0	0	0	0	0	0	0	0	0	0	0	0	0	0	0	0	0	0	0	0	0	0	0	0	0	0	0	0		0	0
Staphylococcus aureus	0	0	0	0	0	0	0	0	0	0	0	0.0966042		0	0	0	0	0	0	0	0	0	0	0	0	0	0	0	0	0	0	0	0	0	0	0	0	0	0	0	0	0	0	0	0	0		0.0409453	0
Clostridium paraputrificum	0	0	0	0	0	0	0	0	0	0	0	0		0	0	0	0	0	0	0	0	0	0	0	0	0	0	0	0	0	0	0	0	0	0	0	0	0	0	0	0	0	0	0	0	0		0	0
Staphylococcus haemolyticus	0	0	0	0	0	0	0	0	0	0	0	0		0	0	0	0	0	0	0	0	0	0	0	0	0	0	0	0	0	0	0	0	0	0	0	0	0	0	0	0	0	0	0	0	0		0	0
Klebsiella oxytoca	0.0535239	0	0	0.0748113	0	0	0	0	0	0	0	0		0	0	0	0	0	0	0	0	0	0	0	0	0	0	0	0	0	0	0	0	0	0	0	0	0	0	0	0	0	0	0	0	0		0	0
Serratia marcescens	0.00733158	0	0	0	0	0	0	0	0	0	0	0		0	0	0	0	0	0	0	0	0	0	0	0	0	0	0	0	0	0	0	0	0	0	0	0	0	0	0	0	0	0	0	0	0		0	0
Clostridium perfringens	0	0.0318372	0.0186718	0	0	0	0	0	0	0	0	0		0	0	0	0	0	0	0	0	0	0	0	0	0	0	0	0	0	0	0	0	0	0	0	0	0	0	0	0	0.0103046	0	0	0	0		0	0
Leuconostoc citreum	0	0	0	0	0	0	0	0	0	0	0	0		0	0	0	0	0	0	0	0	0	0	0	0	0	0	0	0	0	0	0	0	0	0	0	0	0	0	0	0	0	0	0	0	0		0	0
Haemophilus parainfluenzae	0	0	0	0	0	0	0	0	0	0	0	0		0	0	0	0	0	0	0	0.0121457	0.0926207	0	0	0	0	0	0	0	0	0	0	0	0	0	0	0	0	0	0	0	0	0	0	0	0		0	0
Clostridium unknown species	0	0	0	0	0	0	0	0	0	0	0	0		0	0	0	0	0	0	0.0103499	0.0121935	0	0	0	0	0	0	0	0	0	0	0	0	0	0	0	0	0	0	0	0	0	0	0	0	0		0	0.0590901
Clostridium butyricum	0	0	0	0.00820333	0	0	0	0	0	0	0	0		0	0	0	0	0	0	0	0	0	0	0	0	0	0	0	0	0	0	0	0	0	0	0	0	0	0	0	0	0	0	0	0	0		0	0.0198988
Staphylococcus hominis	0	0	0	0	0	0	0	0	0	0	0	0		0	0	0	0	0	0	0	0	0.0810599	0	0	0	0	0	0	0	0	0	0	0	0	0	0	0	0	0	0	0	0	0	0	0	0		0	0
Corynebacterium kroppenstedtii	0	0	0	0	0	0	0	0	0	0	0	0		0	0	0	0	0	0	0	0	0	0	0	0	0	0	0	0	0	0	0	0	0	0	0	0	0	0	0	0	0	0	0	0	0		0	0
Proteus mirabilis	0	0	0	0	0	0	0	0	0	0	0	0		0	0	0.0629191	0	0	0	0	0	0	0	0	0	0	0	0	0	0	0	0	0	0	0	0	0	0	0	0	0	0	0	0	0	0		0	0
Citrobacter youngae	0.0870858	0	0	0	0	0	0	0	0	0	0	0		0	0	0	0	0	0	0	0	0	0	0	0	0	0	0	0	0	0	0	0	0	0	0	0	0	0	0	0	0	0	0	0	0		0	0
Enterobacter unknown species	0.00546985	0	0	0	0	0	0	0	0	0	0	0		0	0	0	0	0	0	0	0	0	0	0	0	0	0	0	0	0	0	0	0	0	0	0	0	0	0	0	0	0	0	0	0	0		0.0261351	0
Mycolicibacterium houstonense	0	0	0	0	0	0	0	0	0	0	0	0		0	0	0	0	0	0	0	0	0	0	0	0	0	0	0	0	0	0	0	0	0	0	0	0	0	0	0	0	0	0	0	0	0		0	0
Acidovorax oryzae	0	0	0	0	0	0	0	0	0	0	0	0		0	0	0	0	0	0	0	0	0	0	0	0	0	0	0	0	0	0	0	0	0	0	0	0	0	0	0	0	0	0	0	0	0		0	0
Pauljensenia unknown species	0.031	0.0247489	0.0220827	0	0	0	0	0	0	0	0	0		0	0	0	0	0	0	0	0	0	0	0	0	0	0	0	0	0	0	0	0	0	0	0	0	0	0	0	0	0	0	0	0	0		0	0
Cutibacterium granulosum	0	0	0	0	0	0	0	0	0	0	0	0		0	0	0	0	0	0	0	0	0	0	0	0	0	0	0	0	0	0	0	0	0	0	0	0	0	0	0	0	0	0	0	0	0		0	0
Citrobacter braakii	0	0	0	0.07336	0	0	0	0	0	0	0	0		0	0	0	0	0	0	0	0	0	0	0	0	0	0	0	0	0	0	0	0	0	0	0	0	0	0	0	0	0	0	0	0	0		0	0
Bifidobacterium unknown species	0.0275	0.0200906	0.0136828	0	0	0	0	0	0	0	0	0		0	0	0	0	0	0	0	0	0	0	0	0	0	0	0	0	0	0	0	0	0	0	0	0	0	0	0	0	0	0	0	0	0		0	0
Corynebacterium striatum	0	0	0	0	0	0	0	0	0.0132241	0	0	0		0	0	0	0	0	0	0	0	0.0584072	0	0	0	0	0	0	0	0	0	0	0	0	0	0	0	0	0	0	0	0	0	0	0	0		0	0
Pandoraea cepalis	0	0	0	0	0	0.0123074	0.0257676	0	0	0	0	0		0	0	0	0	0	0	0	0	0	0	0	0	0	0	0	0	0	0	0	0	0	0	0	0	0	0	0	0	0	0	0	0	0		0	0
Escherichia albertii	0	0	0	0	0	0	0	0	0	0	0	0		0	0.00704427	0	0.00748877	0	0	0	0	0	0	0	0	0	0	0	0	0	0.00610239	0.00799528	0	0.00558237	0.00548607	0.00565007	0	0	0	0	0	0	0	0.0086303	0.00863433	0		0	0
Lactobacillus crispatus	0	0	0	0	0	0	0	0	0	0	0	0		0	0	0	0	0	0	0	0	0	0	0	0	0	0	0	0	0	0	0	0	0	0	0	0	0	0	0	0.0618	0	0	0	0	0		0	0
Staphylococcus warneri	0	0	0	0	0	0	0	0	0	0	0	0		0	0	0	0	0	0	0	0	0	0	0	0	0	0	0	0	0	0	0	0	0	0	0	0	0	0	0	0	0	0	0	0	0		0	0
Ureaplasma urealyticum	0	0	0	0	0	0	0	0	0	0	0	0		0	0	0	0	0	0	0	0	0	0	0	0	0	0	0	0	0	0	0	0	0	0	0	0	0	0	0	0	0	0	0	0	0		0	0
Veillonella rogosae	0	0	0.0182224	0	0	0	0	0	0	0	0	0		0	0	0	0	0	0	0.0110527	0	0	0	0	0	0	0	0	0	0	0	0	0	0	0	0	0	0	0	0	0	0	0	0	0	0		0	0
Klebsiella quasivariicola	0	0	0	0	0	0	0	0	0	0	0	0		0	0	0	0	0	0	0	0	0	0	0	0	0	0	0	0	0	0	0	0	0	0	0	0	0	0	0	0	0	0	0	0	0		0	0
Veillonella dispar	0	0	0	0	0	0	0	0	0	0	0	0		0	0	0	0	0	0	0.0209487	0.0192325	0	0	0	0	0	0	0	0	0	0	0	0	0	0	0	0	0	0	0	0	0	0	0	0	0		0	0.0152884
Phocaeicola vulgatus	0	0	0	0	0	0	0	0	0	0	0	0		0	0	0	0	0	0	0	0	0	0.0533448	0	0	0	0	0	0	0	0	0	0	0	0	0	0	0	0	0	0	0	0	0	0	0		0	0
Finegoldia magna	0	0	0	0	0	0	0	0	0	0	0	0		0	0	0	0	0	0	0	0	0	0	0	0	0	0	0	0	0	0	0	0	0	0	0	0	0	0	0	0	0	0	0	0	0		0	0
Parabacteroides merdae	0	0	0	0	0	0	0	0	0	0	0	0		0	0	0	0	0	0	0	0	0	0.053156	0	0	0	0	0	0	0	0	0	0	0	0	0	0	0	0	0	0	0	0	0	0	0		0	0
Lactobacillus salivarius	0	0	0	0	0	0	0	0	0	0	0	0		0	0	0	0	0	0	0	0	0	0	0	0	0	0	0	0	0	0	0	0	0	0	0	0	0	0	0	0.0515	0	0	0	0	0		0	0
Cutibacterium avidum	0	0	0	0	0	0.00724682	0	0	0	0	0	0		0	0	0	0	0	0	0	0	0	0	0	0	0	0	0	0	0	0	0	0	0	0	0	0	0	0	0	0	0	0	0	0	0		0	0
Flavonifractor plautii	0	0	0	0	0	0	0	0	0	0	0	0		0	0	0	0	0	0	0	0	0	0	0	0	0	0	0	0	0	0	0	0	0	0	0	0	0	0	0	0	0	0	0	0	0		0	0
Streptococcus dysgalactiae	0	0	0	0	0	0	0	0	0	0	0	0		0	0	0	0	0	0	0	0	0	0	0	0	0	0	0	0	0	0	0	0	0	0	0	0	0	0	0	0	0	0	0	0	0		0	0
Pantoea unknown species	0	0	0	0	0	0	0	0	0	0	0	0		0	0	0	0	0	0	0	0	0	0	0	0	0	0	0	0	0	0	0	0	0	0	0	0	0	0	0	0	0	0	0	0	0		0	0
Varibaculum unknown species	0	0.0214655	0.0219405	0	0	0	0	0	0	0	0	0		0	0	0	0	0	0	0	0	0	0	0	0	0	0	0	0	0	0	0	0	0	0	0	0	0	0	0	0	0	0	0	0	0		0	0
Limosilactobacillus unknown species	0	0	0	0	0	0	0	0	0	0	0	0		0	0	0	0	0	0	0	0	0	0	0	0	0	0	0	0	0	0	0	0	0	0	0	0	0	0	0	0	0	0	0	0	0		0	0
Ureaplasma unknown species	0	0	0	0	0	0	0	0	0	0	0	0		0	0	0	0	0	0	0	0	0	0	0	0	0	0	0	0	0	0	0	0	0	0	0	0	0	0	0	0	0	0	0	0	0		0	0
Actinomadura roseirufa	0	0	0	0	0	0	0	0	0	0	0	0		0	0	0	0	0	0	0	0	0	0	0	0	0	0	0	0	0	0	0	0	0	0	0	0	0	0	0	0	0	0	0	0	0		0	0
Winkia unknown species	0	0.0229171	0.0192636	0	0	0	0	0	0	0	0	0		0	0	0	0	0	0	0	0	0	0	0	0	0	0	0	0	0	0	0	0	0	0	0	0	0	0	0	0	0	0	0	0	0		0	0
Serratia ureilytica	0	0	0	0	0	0	0	0	0	0	0	0		0	0	0	0	0	0	0	0	0	0	0	0	0	0	0	0	0	0	0	0	0	0	0	0	0	0	0	0	0	0	0	0	0		0	0
Propionimicrobium lymphophilum	0	0.0199877	0.0178451	0	0	0	0	0	0	0	0	0		0	0	0	0	0	0	0	0	0	0	0	0	0	0	0	0	0	0	0	0	0	0	0	0	0	0	0	0	0	0	0	0	0		0	0
Limosilactobacillus fermentum	0	0	0	0	0	0	0	0	0	0	0	0		0	0	0	0	0	0	0	0	0	0	0	0	0	0	0	0	0	0	0	0	0	0	0	0	0	0	0	0	0	0	0	0	0		0	0
Enterobacter sichuanensis	0.0342631	0	0	0	0	0	0	0	0	0	0	0		0	0	0	0	0	0	0	0	0	0	0	0	0	0	0	0	0	0	0	0	0	0	0	0	0	0	0	0	0	0	0	0	0		0	0
Limnohabitans unknown species	0	0	0	0	0	0	0	0	0	0	0	0		0	0	0	0	0	0	0	0	0	0	0	0	0	0	0	0	0	0	0	0	0	0	0	0	0	0	0	0	0	0	0	0	0		0	0
Lactobacillus unknown species	0	0	0	0	0	0	0	0	0	0	0	0		0	0	0	0	0	0	0	0	0	0	0	0	0	0	0	0	0	0	0	0	0	0	0	0	0	0	0	0.0334048	0	0	0	0	0		0	0
Citrobacter freundii	0.00616573	0	0	0	0	0.0163592	0	0	0	0	0	0		0	0	0	0	0.00835131	0	0	0	0	0	0	0	0	0	0	0	0	0	0	0	0	0	0	0	0	0	0	0	0	0	0	0	0		0	0
Megasphaera elsdenii	0	0	0	0	0	0	0	0	0	0	0	0		0	0	0	0	0	0	0	0	0	0	0	0	0	0	0	0	0	0	0	0	0	0	0	0	0	0	0	0	0	0	0	0	0		0	0
Haemophilus unknown species	0	0	0	0	0	0	0	0	0	0	0	0		0	0	0	0	0	0	0	0	0.0271343	0	0	0	0	0	0	0	0	0	0	0	0	0	0	0	0	0	0	0	0	0	0	0	0		0	0
Clostridium saudiense	0	0	0	0	0	0	0	0	0	0	0	0		0.0258629	0	0	0	0	0	0	0	0	0	0	0	0	0	0	0	0	0	0	0	0	0	0	0	0	0	0	0	0	0	0	0	0		0	0
Citrobacter portucalensis	0.0258131	0	0	0	0	0	0	0	0	0	0	0		0	0	0	0	0	0	0	0	0	0	0	0	0	0	0	0	0	0	0	0	0	0	0	0	0	0	0	0	0	0	0	0	0		0	0
Phocaeicola dorei	0	0	0	0	0	0	0	0	0	0	0	0		0	0	0	0	0	0	0	0	0	0.0255267	0	0	0	0	0	0	0	0	0	0	0	0	0	0	0	0	0	0	0	0	0	0	0		0	0
Serratia unknown species	0	0	0	0	0	0	0	0	0	0	0	0		0	0	0	0	0	0	0	0	0	0	0	0	0	0	0	0	0	0	0	0	0	0	0	0	0	0	0	0	0	0	0	0	0		0	0
Tessaracoccus unknown species	0	0.0159453	0.00897913	0	0	0	0	0	0	0	0	0		0	0	0	0	0	0	0	0	0	0	0	0	0	0	0	0	0	0	0	0	0	0	0	0	0	0	0	0	0	0	0	0	0		0	0
Megasphaera unknown species	0	0	0	0	0	0	0	0	0	0	0	0		0	0	0	0	0	0	0	0	0	0	0	0	0	0	0	0	0	0	0	0	0	0	0	0	0	0	0	0	0	0	0	0	0		0	0
Halomonas unknown species	0	0	0	0	0	0	0	0	0.0112269	0	0	0		0	0	0.00919598	0	0	0	0	0	0	0	0	0	0	0	0	0	0	0	0	0	0	0	0	0	0	0	0	0	0	0	0	0	0		0	0
Enterococcus durans	0.0233599	0	0	0	0	0	0	0	0	0	0	0		0	0	0	0	0	0	0	0	0	0	0	0	0	0	0	0	0	0	0	0	0	0	0	0	0	0	0	0	0	0	0	0	0		0	0
Bacteroides salyersiae	0	0	0	0	0	0	0	0	0	0	0	0		0	0	0	0	0	0	0	0	0	0.022845	0	0	0	0	0	0	0	0	0	0	0	0	0	0	0	0	0	0	0	0	0	0	0		0	0
Acidovorax temperans	0	0	0	0	0	0	0	0	0	0	0	0		0	0	0	0	0	0	0	0	0	0	0	0	0	0	0	0	0	0	0	0	0	0	0	0	0	0	0	0	0	0	0	0	0		0	0
Anaerococcus unknown species	0	0	0	0	0	0	0	0	0	0	0	0		0	0	0	0	0	0	0	0	0	0	0	0	0	0	0	0	0	0	0	0	0	0	0	0	0	0	0	0	0	0	0	0	0		0	0
Bifidobacterium longum	0	0	0	0	0	0	0	0	0	0	0	0		0	0	0	0	0	0	0	0	0	0	0	0	0	0	0	0	0	0	0	0	0	0	0	0	0	0	0	0	0	0	0	0	0		0	0
Neobittarella unknown species	0	0	0	0	0	0	0	0	0	0	0	0		0	0	0	0	0	0	0	0	0	0	0	0	0	0	0	0	0	0	0	0	0	0	0	0	0	0	0	0	0	0	0	0	0		0	0
Neisseria meningitidis	0	0	0	0	0	0	0	0	0	0	0	0		0	0	0	0	0	0	0	0	0	0	0	0	0	0	0	0	0	0	0	0	0	0	0	0	0	0	0	0	0	0	0	0	0		0	0
Atlantibacter hermannii	0.018865	0	0	0	0	0	0	0	0	0	0	0		0	0	0	0	0	0	0	0	0	0	0	0	0	0	0	0	0	0	0	0	0	0	0	0	0	0	0	0	0	0	0	0	0		0	0
Mixta calida	0	0	0	0	0	0.0187215	0	0	0	0	0	0		0	0	0	0	0	0	0	0	0	0	0	0	0	0	0	0	0	0	0	0	0	0	0	0	0	0	0	0	0	0	0	0	0		0	0
Serratia surfactantfaciens	0	0	0	0	0	0	0	0	0	0	0	0		0	0	0	0	0	0	0	0	0	0	0	0	0	0	0	0	0	0	0	0	0	0	0	0	0	0	0	0	0	0	0	0	0		0	0
Lactobacillus animalis	0	0	0	0	0	0	0	0	0	0	0	0		0	0	0	0	0	0	0	0	0	0	0	0	0	0	0	0	0	0	0	0	0	0	0	0	0	0	0	0	0	0	0	0	0		0	0
Bacteroides uniformis	0	0	0	0	0	0	0	0	0	0	0	0		0	0	0	0	0	0	0	0	0	0.016697	0	0	0	0	0	0	0	0	0	0	0	0	0	0	0	0	0	0	0	0	0	0	0		0	0
Collinsella aerofaciens	0	0	0	0	0	0	0	0	0	0	0	0.0160589		0	0	0	0	0	0	0	0	0	0	0	0	0	0	0	0	0	0	0	0	0	0	0	0	0	0	0	0	0	0	0	0	0		0	0
Enorma unknown species	0	0	0	0	0	0	0	0	0	0	0	0		0	0	0	0	0	0	0	0	0	0	0	0	0	0	0	0	0	0	0	0	0	0	0	0	0	0	0	0	0	0	0	0	0		0	0
Clostridioides unknown species	0	0	0	0	0	0	0	0	0	0	0	0		0	0	0	0	0	0	0	0	0	0	0	0	0	0	0	0	0	0	0	0	0	0	0	0	0.00793928	0.00730837	0	0	0	0	0	0	0		0	0
Cloacibacterium normanense	0	0	0	0	0	0	0	0	0	0	0	0		0	0	0	0	0	0	0	0	0	0	0	0	0	0	0	0	0	0	0	0	0	0	0	0	0	0	0	0	0	0	0	0	0		0	0
Corynebacterium kefirresidentii	0	0	0	0	0	0	0	0	0	0	0	0		0	0	0	0	0	0	0	0	0	0	0	0	0	0	0	0	0	0	0	0	0	0	0	0	0	0	0	0	0	0	0	0	0		0	0
Actinomadura unknown species	0	0	0	0	0	0	0	0	0	0	0	0		0	0	0	0	0	0	0	0	0	0	0	0	0	0	0	0	0	0	0	0	0	0	0	0	0	0	0	0	0	0	0	0	0		0	0
Mobiluncus holmesii	0	0	0.014187	0	0	0	0	0	0	0	0	0		0	0	0	0	0	0	0	0	0	0	0	0	0	0	0	0	0	0	0	0	0	0	0	0	0	0	0	0	0	0	0	0	0		0	0
Prevotella bivia	0	0	0	0	0	0	0	0	0	0	0	0		0	0	0	0	0	0	0	0	0	0	0	0	0	0	0	0	0	0	0	0	0	0	0	0	0	0	0.0138388	0	0	0	0	0	0		0	0
Mobiluncus unknown species	0	0	0.0138291	0	0	0	0	0	0	0	0	0		0	0	0	0	0	0	0	0	0	0	0	0	0	0	0	0	0	0	0	0	0	0	0	0	0	0	0	0	0	0	0	0	0		0	0
Citrobacter unknown species	0.0136174	0	0	0	0	0	0	0	0	0	0	0		0	0	0	0	0	0	0	0	0	0	0	0	0	0	0	0	0	0	0	0	0	0	0	0	0	0	0	0	0	0	0	0	0		0	0
Bacteroides xylanisolvens	0	0	0	0	0	0	0	0	0	0	0	0		0	0	0	0	0	0	0.00592407	0.00729015	0	0	0	0	0	0	0	0	0	0	0	0	0	0	0	0	0	0	0	0	0	0	0	0	0		0	0
Streptococcus parasanguinis	0	0	0	0	0	0.0117485	0	0	0	0	0	0		0	0	0	0	0	0	0	0	0	0	0	0	0	0	0	0	0	0	0	0	0	0	0	0	0	0	0	0	0	0	0	0	0		0	0
Georgenia unknown species	0	0.00439785	0.0069484	0	0	0	0	0	0	0	0	0		0	0	0	0	0	0	0	0	0	0	0	0	0	0	0	0	0	0	0	0	0	0	0	0	0	0	0	0	0	0	0	0	0		0	0
Akkermansia muciniphila	0	0	0	0	0	0	0	0	0	0	0	0		0	0	0	0	0	0	0	0	0	0	0	0	0	0	0	0	0	0	0	0	0	0	0	0	0	0	0	0	0	0	0	0	0		0	0
Tissierella unknown species	0	0	0	0.0112211	0	0	0	0	0	0	0	0		0	0	0	0	0	0	0	0	0	0	0	0	0	0	0	0	0	0	0	0	0	0	0	0	0	0	0	0	0	0	0	0	0		0	0
Tetrasphaera japonica	0	0	0	0	0	0	0	0	0	0	0	0		0	0	0	0	0	0	0	0	0	0	0	0	0	0	0	0	0	0	0	0	0	0	0	0	0	0	0	0	0	0	0	0	0		0	0
Lactococcus plantarum	0	0	0	0	0	0	0	0	0	0	0	0		0	0	0	0	0	0	0	0	0	0	0	0	0	0	0	0	0	0	0	0	0	0	0	0	0	0	0	0	0	0	0	0	0		0	0
Actinotignum unknown species	0	0	0.0106837	0	0	0	0	0	0	0	0	0		0	0	0	0	0	0	0	0	0	0	0	0	0	0	0	0	0	0	0	0	0	0	0	0	0	0	0	0	0	0	0	0	0		0	0
Raoultella planticola	0	0	0	0	0	0	0	0	0	0	0	0		0	0	0	0	0	0	0	0	0	0	0	0	0	0	0	0	0	0	0	0	0	0	0	0	0	0	0	0	0	0	0	0	0		0	0
Actinomyces urinae	0	0	0.0105409	0	0	0	0	0	0	0	0	0		0	0	0	0	0	0	0	0	0	0	0	0	0	0	0	0	0	0	0	0	0	0	0	0	0	0	0	0	0	0	0	0	0		0	0
Bifidobacterium dentium	0	0	0	0.00999688	0	0	0	0	0	0	0	0		0	0	0	0	0	0	0	0	0	0	0	0	0	0	0	0	0	0	0	0	0	0	0	0	0	0	0	0	0	0	0	0	0		0	0
Lactobacillus gasseri	0	0	0	0	0	0	0	0	0	0	0	0		0	0	0	0	0	0	0	0	0	0	0	0	0	0	0	0	0	0	0	0	0	0	0	0	0	0	0	0.00993264	0	0	0	0	0		0	0
Pseudomonas stutzeri	0	0	0	0	0	0	0	0	0	0	0	0		0	0	0	0	0	0	0	0	0	0	0	0	0	0	0	0	0	0	0	0	0	0	0	0	0	0	0	0	0	0	0	0	0		0	0
Enterocloster bolteae	0	0	0	0	0	0	0	0	0	0	0	0		0	0	0	0	0	0	0.00504373	0.00459124	0	0	0	0	0	0	0	0	0	0	0	0	0	0	0	0	0	0	0	0	0	0	0	0	0		0	0
Acinetobacter baumannii	0	0	0	0	0	0	0	0	0	0	0	0		0	0	0	0	0	0	0	0	0	0	0	0	0	0	0	0	0	0	0	0	0	0	0	0	0	0	0	0	0	0	0	0	0		0	0
Neobittarella massiliensis	0	0	0	0	0	0	0	0	0	0	0	0		0	0	0	0	0	0	0	0	0	0	0	0	0	0	0	0	0	0	0	0	0	0	0	0	0	0	0	0	0	0	0	0	0		0	0
Hungatella hathewayi	0	0	0	0	0	0	0	0	0	0	0	0		0	0	0	0	0	0	0	0	0	0	0	0	0	0	0	0	0	0	0	0	0	0	0	0	0	0	0	0	0	0	0	0	0		0	0
Coprococcus phoceensis	0	0	0	0	0	0	0	0	0	0	0	0		0	0	0	0	0	0	0	0	0	0	0	0	0	0	0	0	0	0	0	0	0	0	0	0	0	0	0	0	0	0	0	0	0		0	0
Cronobacter sakazakii	0	0	0	0	0	0	0	0	0	0	0	0		0	0	0	0	0	0	0	0	0	0	0	0	0	0	0	0	0	0	0	0	0	0	0	0	0	0	0	0	0	0	0	0	0		0	0
Kluyvera ascorbata	0	0	0	0	0	0	0	0	0	0	0	0		0	0	0	0	0	0	0	0	0	0	0	0	0	0	0	0	0	0	0	0	0	0	0	0	0	0	0	0	0	0	0	0	0		0	0
Aeromonas caviae	0.00779293	0	0	0	0	0	0	0	0	0	0	0		0	0	0	0	0	0	0	0	0	0	0	0	0	0	0	0	0	0	0	0	0	0	0	0	0	0	0	0	0	0	0	0	0		0	0
Streptococcus oralis	0	0	0	0	0	0	0	0	0	0	0	0		0	0	0	0	0	0	0	0	0	0	0	0	0	0	0	0	0	0	0	0	0	0	0	0	0	0	0	0	0	0	0	0	0		0	0
Microbacterium unknown species	0	0	0.00778193	0	0	0	0	0	0	0	0	0		0	0	0	0	0	0	0	0	0	0	0	0	0	0	0	0	0	0	0	0	0	0	0	0	0	0	0	0	0	0	0	0	0		0	0
Vibrio harveyi	0	0	0	0	0	0	0	0	0	0	0	0		0	0	0	0	0	0	0	0	0	0	0	0	0	0	0	0	0	0	0	0	0	0	0	0	0	0	0	0	0.0075499	0	0	0	0		0	0
Pantoea latae	0	0	0	0	0	0	0	0	0	0	0	0		0	0	0	0	0	0	0	0	0	0	0	0	0	0	0	0	0	0	0	0	0	0	0	0	0	0	0	0	0	0	0	0	0		0	0
Acidipropionibacterium unknown species	0	0	0.0069297	0	0	0	0	0	0	0	0	0		0	0	0	0	0	0	0	0	0	0	0	0	0	0	0	0	0	0	0	0	0	0	0	0	0	0	0	0	0	0	0	0	0		0	0
Siccibacter unknown species	0	0	0	0	0	0	0	0	0	0	0	0		0	0	0	0	0	0	0	0	0	0	0.00691484	0	0	0	0	0	0	0	0	0	0	0	0	0	0	0	0	0	0	0	0	0	0		0	0
Cellulomonas unknown species	0	0	0.00674714	0	0	0	0	0	0	0	0	0		0	0	0	0	0	0	0	0	0	0	0	0	0	0	0	0	0	0	0	0	0	0	0	0	0	0	0	0	0	0	0	0	0		0	0
Phocaeicola massiliensis	0	0	0	0	0	0	0	0	0	0	0	0		0	0	0	0	0	0	0	0	0	0.00670852	0	0	0	0	0	0	0	0	0	0	0	0	0	0	0	0	0	0	0	0	0	0	0		0	0
Diaphorobacter polyhydroxybutyrativorans	0	0	0	0	0	0	0	0	0	0	0	0		0	0	0	0	0	0	0	0	0	0	0	0	0	0	0	0	0	0	0	0	0	0	0	0	0	0	0	0	0	0	0	0	0		0	0
Raoultella unknown species	0	0	0	0	0	0	0	0	0	0	0	0		0	0	0	0	0	0	0	0	0	0	0	0	0	0	0	0	0	0	0	0	0	0	0	0	0	0	0	0	0	0	0	0	0		0	0
Kosakonia unknown species	0	0	0	0	0	0	0	0	0	0	0	0		0	0	0	0	0	0	0	0	0	0	0	0	0	0	0	0	0	0	0	0	0	0	0	0	0	0	0	0	0	0	0	0	0		0	0
Paenibacillus polymyxa	0	0	0	0	0	0	0	0	0	0	0	0		0	0	0	0	0	0	0	0	0	0	0	0	0	0	0	0	0	0	0	0	0	0	0	0	0	0	0	0	0	0	0	0	0		0	0
Phocaeicola unknown species	0	0	0	0	0	0	0	0	0	0	0	0		0	0	0	0	0	0	0	0	0	0.00625474	0	0	0	0	0	0	0	0	0	0	0	0	0	0	0	0	0	0	0	0	0	0	0		0	0
Kluyvera georgiana	0	0	0	0	0	0	0	0	0	0	0	0		0	0	0	0	0	0	0	0	0	0	0	0	0	0	0	0	0	0	0	0	0	0	0	0	0	0	0	0	0	0	0	0	0		0	0
Citrobacter pasteurii	0.0059084	0	0	0	0	0	0	0	0	0	0	0		0	0	0	0	0	0	0	0	0	0	0	0	0	0	0	0	0	0	0	0	0	0	0	0	0	0	0	0	0	0	0	0	0		0	0
Enterobacter asburiae	0	0	0	0	0	0	0	0	0	0	0	0		0	0	0	0	0	0	0	0	0	0	0	0	0	0	0	0	0	0	0	0	0	0	0	0	0	0	0	0	0	0	0	0	0		0	0
Hungatella unknown species	0	0	0	0	0	0	0	0	0	0	0	0		0	0	0	0	0	0	0	0	0	0	0	0	0	0	0	0	0	0	0	0	0	0	0	0	0	0	0	0	0	0	0	0	0		0	0
Brachybacterium unknown species	0	0	0.00564493	0	0	0	0	0	0	0	0	0		0	0	0	0	0	0	0	0	0	0	0	0	0	0	0	0	0	0	0	0	0	0	0	0	0	0	0	0	0	0	0	0	0		0	0
Burkholderia pseudomultivorans	0	0	0	0	0	0	0	0	0	0	0	0		0	0	0	0	0	0	0	0	0	0	0	0	0	0	0	0	0	0	0	0	0	0	0	0	0	0	0	0	0	0	0	0	0		0.00562335	0
Burkholderia territorii	0	0	0	0	0	0	0	0	0	0	0	0		0	0	0	0	0	0	0	0	0	0	0	0	0	0	0	0	0	0	0	0	0	0	0	0	0	0	0	0	0	0	0.00558341	0	0		0	0
Pluralibacter gergoviae	0	0	0	0	0	0	0	0	0	0	0	0		0	0	0	0	0	0	0	0	0	0	0	0	0	0	0	0	0	0	0	0	0	0	0	0	0	0	0	0	0	0	0	0	0		0	0
Faecalibacterium prausnitzii	0	0	0	0	0	0	0	0	0	0	0	0		0	0	0	0	0	0	0	0	0	0	0	0	0	0	0	0	0	0	0	0	0	0	0	0	0	0	0	0	0	0	0	0	0		0	0
Intestinibacter unknown species	0	0	0	0	0	0	0	0	0	0	0	0		0	0	0	0	0	0	0	0	0	0	0	0	0	0	0	0	0	0	0	0	0	0	0	0	0	0	0	0	0	0	0	0	0		0	0
Burkholderia unknown species	0	0	0	0	0	0	0	0	0	0	0	0		0.00488619	0	0	0	0	0	0	0	0	0	0	0	0	0	0	0	0	0	0	0	0	0	0	0	0	0	0	0	0	0	0	0	0		0	0
Ralstonia pickettii	0	0	0	0	0	0	0	0	0	0	0	0		0	0	0	0	0	0	0	0	0	0	0	0	0	0	0	0	0	0	0	0	0	0	0	0	0	0	0	0	0	0	0	0	0		0	0
Streptomyces unknown species	0	0	0.00231458	0	0	0	0	0	0	0	0	0		0	0	0	0	0	0	0	0	0	0	0	0	0	0	0	0	0	0	0	0	0	0	0	0	0	0	0	0	0	0	0	0	0		0	0
[truncated: 48 more columns]

## Sheet: Table S5
Table S5. Statistically significant differences in microbial taxa between healthy and NEC samples of each PT-CSTs.
	PT-CST1
	Average Health	Average NEC	p-value
Actinomyces unknown species	0.270316	0	0.0413112
Schaalia unknown species	0.207414	0	0.000548741
Enterococcus faecalis	0.197771	0.726666	3.54455e-05
Streptococcus salivarius	0.0292091	0.00184537	0.0959174
Citrobacter youngae	0.0290286	0	0.42265
Pauljensenia unknown species	0.0259439	0	0.0102167
Staphylococcus epidermidis	0.0248963	0.103929	0.151044
Corynebacterium unknown species	0.0237741	0	0.000741546
Bifidobacterium unknown species	0.0204245	0	0.036146
Klebsiella oxytoca	0.0178413	0.00831237	0.597868
Clostridium perfringens	0.0168363	0	0.209902
Varibaculum unknown species	0.0144687	0	0.183552
Winkia unknown species	0.0140602	0	0.186549
Propionimicrobium lymphophilum	0.0126109	0	0.18481
Enterobacter sichuanensis	0.011421	0	0.42265
Veillonella parvula	0	0.0427594	0.588449
Bifidobacterium scardovii	0	0.0402689	0.588449
Enterococcus unknown species	0	0.0161198	0.0748095
Halomonas massiliensis	0	0.0121343	0.588449
Staphylococcus aureus	0	0.0107338	0.588449
	PT-CST2
	Average Health	Average NEC	p-value
Escherichia coli	0.674389	0.903569	0.0249486
Bacteroides fragilis	0.170134	0	0.0332057
Escherichia unknown species	0.00542643	0.0114003	0.0235636
Klebsiella pneumoniae	0.0119536	0.000318758	0.0625411
Enterococcus faecalis	0.0110527	0.00429343	0.214169
Veillonella unknown species	0.012913	0	0.136511
Streptococcus salivarius	0.0106164	0	0.165274
Parabacteroides distasonis	0.0131756	0	0.335561
Bacteroides thetaiotaomicron	0.0106364	0	0.335561
Clostridioides difficile	0	0.0405776	0.11577
Bacteroides unknown species	0.00943383	0.00155086	0.00657541
Escherichia fergusonii	0.00265123	0.00750386	0.00401972
	PT-CST3
	Average Health	Average NEC	p-value
Streptococcus agalactiae	0.707182	0	8.59162e-07
Streptococcus vestibularis	0.0232039	0	0.0443249
Streptococcus unknown species	0.013687	0	2.87247e-05
Staphylococcus epidermidis	0.00159976	0.0145541	0.467508
Serratia marcescens	0	0.0237501	0.42265
Enterobacter hormaechei	0.0969618	0	0.564283
Citrobacter koseri	0.0102936	0	0.693922
Pantoea septica	0.0526974	0	0.693922
Ureaplasma parvum	0.041223	0.234389	0.497837
Staphylococcus capitis	0.0111544	0	0.693922
Pseudomonas aeruginosa	0	0.313029	0.42265
Ureaplasma urealyticum	0.0012756	0.0117572	0.467093
Ureaplasma unknown species	0.000684894	0.0100505	0.449897
Pseudomonas unknown species	0	0.175813	0.373591
Pseudomonas nosocomialis	0	0.168644	0.42265
Streptococcus salivarius	0.00237868	0	0.0426629
Streptococcus dysgalactiae	0.00251771	0	0.0421605
	PT-CST4
	Average Health	Average NEC	p-value
Staphylococcus epidermidis	0.722153	0.879474	0.0129309
Cutibacterium acnes	0.0168372	0.00336864	0.157621
Bifidobacterium bifidum	0.0197446	0	0.340426
Corynebacterium unknown species	0.01117	0.00357841	0.435096
Pasteurella unknown species	0.0218081	0	0.174748
Enterococcus faecium	0.0267972	0	0.441755
Flavobacterium unknown species	0.0205267	0	0.169779
Staphylococcus capitis	0.0123988	0.00565133	0.249826
Klebsiella aerogenes	0.0284148	0	0.441755
Cutibacterium unknown species	0.0161102	0	0.166895
Staphylococcus unknown species	0.0280825	0.0398074	0.436037
Lactococcus raffinolactis	0.0168178	0.00113863	0.473117
Corynebacterium tuberculostearicum	0.0128801	0.0093157	0.790076
Staphylococcus haemolyticus	0.00136856	0.013844	0.234318
Leuconostoc citreum	0	0.0152892	0.355918
	PT-CST5
	Average Health	Average NEC	p-value
Klebsiella pneumoniae	0.391456	0.732029	0.00715517
Klebsiella unknown species	0.011896	0.0256664	0.0280845
Akkermansia unknown species	0.0819279	0	0.0254619
Escherichia coli	0.102955	0.0447989	0.457806
Klebsiella michiganensis	0.0338129	0.00857422	0.233369
Veillonella parvula	0.0142711	0	0.373901
Cutibacterium acnes	0.0187794	0	0.373901
Enterococcus faecalis	0.004421	0.0523047	0.351445
Bifidobacterium breve	0.0566129	0	0.161463
Veillonella unknown species	0.0102931	0	0.373901
Corynebacterium kroppenstedtii	0.0175545	0	0.373901
Enterobacter roggenkampii	0.0358776	0.0211255	0.715479
Veillonella infantium	0.0188303	0	0.373901
Corynebacterium unknown species	0.0106826	0	0.373901
Hungatella effluvii	0.0384557	0	0.373901
Klebsiella variicola	0.016996	0.0370394	0.0581225
Clostridium paraputrificum	0	0.0272102	0.373901
Collinsella unknown species	0.0288417	0	0.178087
Klebsiella quasivariicola	0.0024176	0.00894844	0.0290612

## Sheet: Table S6
Table S6. Co-variance matrix between profiled microbial taxa. Statistically significant comparisons were marked with # (p-value < 0.05) or with ## (p-value < 0.01).
	Escherichia coli	Staphylococcus epidermidis	Enterococcus faecalis	Streptococcus agalactiae	Klebsiella pneumoniae	Serratia marcescens	Clostridium butyricum	Veillonella parvula	Clostridium perfringens	Klebsiella michiganensis	Bacteroides fragilis	Staphylococcus aureus	Enterobacter hormaechei	Proteus mirabilis	Cutibacterium acnes	Pandoraea cepalis	Clostridium neonatale	Neobittarella unknown species	Bifidobacterium bifidum	Pantoea dispersa	Veillonella rogosae	Serratia ureilytica	Citrobacter koseri	Limosilactobacillus fermentum	Bifidobacterium breve	Enterobacter roggenkampii	Ureaplasma parvum	Enterobacter asburiae	Clostridioides difficile	Veillonella atypica	Cutibacterium avidum	Enterococcus faecium	Pantoea septica	Citrobacter freundii	Klebsiella variicola	Veillonella unknown species	Staphylococcus capitis	Staphylococcus unknown species	Serratia unknown species	Streptococcus salivarius	Haemophilus parainfluenzae	Cutibacterium granulosum	Neobittarella massiliensis	Burkholderia unknown species	Limosilactobacillus unknown species	Serratia surfactantfaciens	Leuconostoc citreum	Cutibacterium unknown species	Pasteurella unknown species
Escherichia coli	1
Staphylococcus epidermidis	-.219##	1
Enterococcus faecalis	-0.14	-0.087	1
Streptococcus agalactiae	-0.137	-0.124	-0.098	1
Klebsiella pneumoniae	-0.111	-0.135	-0.064	-0.087	1
Serratia marcescens	-0.101	-0.086	-0.072	-0.056	-0.063	1
Clostridium butyricum	-0.086	-0.007	-0.049	-0.051	-0.053	-0.037	1
Veillonella parvula	-0.022	-0.09	-0.007	-0.023	-0.025	-0.044	-0.033	1
Clostridium perfringens	-0.098	-0.039	0.065	-0.056	-0.048	-0.041	0.036	-0.043	1
Klebsiella michiganensis	-0.073	-0.073	-0.041	-0.048	0.073	-0.035	-0.029	-0.035	0.043	1
Bacteroides fragilis	-0.035	-0.067	-0.045	-0.042	-0.044	-0.031	-0.028	-0.033	-0.031	-0.025	1
Staphylococcus aureus	-0.086	0.026	-0.01	-0.048	-0.055	-0.035	-0.023	-0.034	-0.034	-0.03	-0.026	1
Enterobacter hormaechei	-0.075	-0.071	-0.045	-0.044	0.068	-0.033	-0.03	-0.017	-0.033	-0.017	-0.025	-0.007	1
Proteus mirabilis	-0.065	-0.063	-0.045	-0.039	0.094	-0.028	-0.025	-0.012	-0.024	-0.013	0.006	-0.024	-0.023	1
Cutibacterium acnes	-0.074	-0.033	-0.046	-0.044	-0.028	-0.032	-0.026	-0.031	-0.017	-0.015	-0.004	-0.027	-0.026	-0.022	1
Pandoraea cepalis	-0.015	-0.053	-0.043	-0.04	-0.035	-0.029	-0.026	-0.024	-0.029	-0.017	-0.018	-0.025	0.004	-0.02	-0.023	1
Clostridium neonatale	-0.081	-0.052	-0.007	-0.05	-0.057	-0.037	0.027	-0.022	-0.027	-0.031	-0.027	0.04	-0.017	-0.025	-0.025	-0.026	1
Neobittarella unknown species	-0.068	-0.054	-0.045	-0.038	-0.041	-0.027	-0.025	-0.029	-0.028	-0.023	-0.02	-0.024	-0.017	-0.019	-0.021	-0.01	-0.025	1
Bifidobacterium bifidum	-0.063	-0.036	-0.023	-0.04	-0.041	-0.029	0.036	-0.03	-0.005	-0.024	-0.022	0.02	-0.023	-0.02	0.022	0.053	0.031	-0.02	1
Pantoea dispersa	-0.055	-0.046	0.008	-0.031	-0.035	-0.022	-0.02	-0.024	-0.02	-0.019	-0.017	0.022	-0.018	-0.015	-0.017	-0.016	0.078	-0.015	-0.002	1
Veillonella rogosae	-0.082	-0.074	-0.028	-0.045	-0.042	-0.033	0.084	0.069	-0.033	-0.028	-0.019	0.061	-0.025	-0.023	-0.026	-0.023	-0.025	-0.022	-0.024	-0.018	1
Serratia ureilytica	-0.101	-0.086	-0.072	-0.056	-0.063	1.000##	-0.037	-0.043	-0.041	-0.035	-0.03	-0.035	-0.033	-0.028	-0.032	-0.029	-0.037	-0.027	-0.029	-0.022	-0.033	1
Citrobacter koseri	-0.058	-0.052	-0.025	-0.032	-0.035	-0.024	-0.019	-0.021	-0.024	-0.02	-0.018	-0.02	-0.016	-0.016	-0.018	-0.017	.204##	-0.016	-0.017	-0.013	-0.019	-0.023	1
Limosilactobacillus fermentum	-0.081	-0.005	-0.013	-0.045	-0.051	-0.033	-0.026	-0.035	-0.033	-0.028	-0.024	-0.028	-0.027	-0.023	.198##	-0.023	-0.029	-0.022	-0.023	-0.018	-0.027	-0.033	-0.019	1
Bifidobacterium breve	-0.034	-0.065	-0.047	-0.04	-0.002	-0.029	-0.026	0.133	-0.027	-0.022	-0.022	-0.025	-0.014	-0.016	-0.023	-0.021	-0.019	-0.02	0.016	-0.016	0.077	-0.029	.147#	-0.023	1
Enterobacter roggenkampii	-0.051	-0.062	-0.032	-0.038	0.067	-0.007	-0.002	-0.026	-0.019	-0.017	-0.02	-0.024	-0.012	0.003	-0.022	0.037	-0.025	-0.017	0.012	-0.015	-0.023	-0.007	-0.016	-0.022	0.085	1
Ureaplasma parvum	-0.052	-0.035	-0.037	-0.029	-0.028	0.015	-0.019	-0.022	-0.021	-0.016	-0.016	-0.018	-0.017	-0.014	-0.016	-0.015	-0.019	-0.004	-0.015	-0.011	-0.017	0.011	-0.012	-0.017	-0.015	-0.014	1
Enterobacter asburiae	-0.06	-0.051	-0.032	-0.033	0.068	-0.024	-0.021	-0.017	-0.024	-0.013	-0.018	-0.021	0.018	-0.008	-0.019	-0.017	-0.022	0.052	-0.017	-0.013	0	-0.024	-0.014	-0.019	-0.017	0.016	-0.012	1
Clostridioides difficile	0.115	-0.072	-0.056	-0.045	-0.012	-0.033	-0.029	-0.035	-0.018	0.009	-0.025	-0.028	-0.004	-0.023	-0.021	0.002	-0.02	-0.017	-0.024	-0.018	-0.027	-0.033	-0.015	0.116	-0.006	-0.023	-0.017	-0.02	1
Veillonella atypica	-0.07	-0.064	-0.026	-0.035	-0.01	-0.029	-0.005	0.001	-0.005	-0.021	-0.017	-0.007	.291##	-0.02	-0.002	-0.021	-0.022	-0.02	-0.021	-0.016	0.037	-0.029	-0.017	-0.024	-0.008	0.023	-0.015	-0.017	0.002	1
Cutibacterium avidum	-0.072	0.029	-0.04	-0.04	-0.033	-0.029	0.01	-0.031	-0.021	-0.025	-0.022	-0.025	-0.014	-0.02	-0.023	-0.021	0.029	-0.02	-0.021	-0.016	-0.024	-0.029	-0.017	.169#	-0.021	-0.013	-0.015	-0.017	-0.022	0.01	1
Enterococcus faecium	-0.064	0.045	-0.044	-0.035	-0.04	-0.026	-0.023	-0.026	.164#	-0.022	-0.019	-0.008	-0.021	-0.018	-0.02	-0.019	-0.023	-0.017	-0.019	-0.014	0.021	-0.026	-0.015	0.065	-0.018	-0.018	-0.013	-0.015	0.1	-0.017	-0.019	1
Pantoea septica	-0.042	-0.006	-0.03	-0.023	-0.026	-0.017	-0.015	-0.018	-0.017	-0.014	-0.013	-0.015	-0.014	-0.012	-0.013	-0.012	-0.015	-0.011	-0.012	-0.009	-0.014	-0.017	-0.01	-0.001	-0.012	-0.012	-0.009	-0.01	-0.014	-0.012	-0.011	-0.011	1
Citrobacter freundii	-0.042	-0.04	-0.02	-0.025	-0.004	-0.009	-0.016	-0.019	-0.018	-0.011	-0.014	-0.016	-0.015	0.017	-0.014	0.004	-0.016	0.009	-0.008	-0.01	-0.015	-0.009	-0.01	-0.014	-0.013	0.009	-0.009	-0.011	-0.015	-0.013	-0.013	-0.011	-0.007	1
Klebsiella variicola	0.08	-0.103	-0.019	-0.057	.302##	-0.047	-0.04	-0.036	-0.037	0.013	-0.034	-0.041	0.047	0.014	-0.03	0.065	-0.042	-0.015	-0.03	-0.026	-0.035	-0.047	-0.027	-0.038	-0.024	0.071	-0.024	0.011	0.02	-0.023	-0.023	-0.03	-0.019	-0.013	1
Veillonella unknown species	-0.101	-0.122	-0.062	-0.07	-0.023	-0.056	0.039	.212##	-0.046	-0.045	.217##	0.014	-0.011	-0.036	-0.043	-0.038	0.029	-0.037	-0.04	-0.03	.725##	-0.055	0.002	-0.044	0.055	-0.018	-0.028	0.039	-0.042	.296##	-0.034	-0.007	-0.023	-0.025	-0.043	1
Staphylococcus capitis	-0.068	0.137	-0.048	-0.037	-0.042	-0.027	-0.022	-0.029	-0.009	-0.023	-0.02	0.036	-0.022	-0.019	-0.02	-0.02	-0.024	-0.018	-0.02	-0.015	-0.022	-0.027	-0.016	-0.012	-0.02	-0.019	.269##	-0.016	-0.022	-0.02	-0.008	-0.017	-0.009	-0.012	-0.032	-0.037	1
Staphylococcus unknown species	-.157#	.573##	-0.09	-0.087	-0.099	-0.061	-0.029	-0.068	-0.01	-0.054	-0.048	0.114	-0.052	-0.044	-0.036	-0.043	-0.02	-0.042	-0.046	-0.033	-0.052	-0.062	-0.037	0.093	-0.045	-0.044	-0.022	-0.038	-0.052	-0.046	-0.021	-0.04	-0.016	-0.028	-0.074	-0.086	.273##	1
Serratia unknown species	-0.101	-0.086	-0.072	-0.056	-0.063	.998##	-0.037	-0.044	-0.041	-0.035	-0.03	-0.035	-0.033	-0.028	-0.032	-0.029	-0.037	-0.027	-0.029	-0.022	-0.033	.999##	-0.024	-0.033	-0.029	-0.006	0.014	-0.024	-0.033	-0.029	-0.029	-0.026	-0.017	-0.009	-0.047	-0.055	-0.027	-0.062	1
Streptococcus salivarius	-0.057	-0.059	-0.03	-0.015	-0.042	-0.027	-0.013	-0.008	0.014	-0.023	0.102	-0.023	-0.022	-0.019	-0.021	-0.019	-0.018	-0.018	-0.018	-0.015	-0.003	-0.027	-0.009	-0.022	-0.01	-0.015	-0.014	-0.016	-0.022	-0.003	-0.016	-0.017	-0.011	-0.011	-0.031	.167#	-0.018	-0.042	-0.027	1
Haemophilus parainfluenzae	-0.047	-0.062	-0.02	-0.042	-0.047	-0.03	0.017	0.004	-0.031	-0.026	-0.011	-0.026	-0.025	-0.021	-0.024	-0.022	.306##	-0.02	-0.022	-0.017	.340##	-0.03	0.014	-0.024	-0.016	-0.021	-0.016	-0.018	-0.01	0.012	-0.022	-0.019	-0.013	-0.013	-0.035	.338##	-0.02	-0.047	-0.03	0.058	1
Cutibacterium granulosum	-0.04	-0.013	-0.027	-0.022	-0.025	-0.016	-0.014	-0.017	-0.008	-0.014	-0.011	-0.014	-0.013	-0.011	-0.003	-0.012	-0.015	-0.011	-0.012	-0.009	-0.013	-0.016	-0.009	0.017	-0.012	-0.011	-0.008	-0.01	-0.013	-0.01	0.007	-0.01	-0.006	-0.007	-0.019	-0.022	-0.01	-0.023	-0.016	-0.011	-0.012	1
Neobittarella massiliensis	-0.071	-0.054	-0.044	-0.04	-0.042	-0.029	-0.026	-0.031	-0.029	-0.024	-0.022	-0.025	-0.014	-0.02	-0.022	-0.003	-0.026	.813##	-0.021	-0.016	-0.023	-0.029	-0.017	-0.023	-0.021	-0.015	-0.015	.153#	-0.015	-0.021	-0.021	-0.018	-0.012	-0.013	-0.003	-0.039	-0.019	-0.042	-0.029	-0.019	-0.021	-0.011	1
Burkholderia unknown species	-0.054	-0.047	-0.04	-0.031	-0.034	-0.022	-0.02	-0.022	-0.023	0.016	-0.017	-0.01	-0.016	-0.015	-0.017	-0.012	-0.02	.265##	-0.016	-0.012	-0.018	-0.022	-0.013	-0.018	-0.016	-0.015	-0.011	-0.013	-0.016	-0.016	-0.016	-0.014	-0.009	-0.01	-0.019	-0.03	-0.015	-0.03	-0.022	-0.015	-0.017	-0.009	.317##	1
Limosilactobacillus unknown species	-0.06	-0.028	-0.016	-0.033	-0.038	-0.024	-0.017	-0.026	-0.025	-0.021	-0.018	-0.021	-0.02	-0.017	-0.017	-0.017	-0.022	-0.016	-0.017	-0.013	-0.02	-0.024	-0.014	.904##	-0.017	-0.017	-0.012	-0.014	0.052	-0.018	.221##	0.028	-0.001	-0.011	-0.028	-0.033	-0.013	0.006	-0.024	-0.016	-0.018	0.024	-0.017	-0.013	1
Serratia surfactantfaciens	-0.101	-0.086	-0.072	-0.056	-0.063	.999##	-0.037	-0.043	-0.041	-0.035	-0.03	-0.035	-0.033	-0.028	-0.032	-0.029	-0.036	-0.027	-0.029	-0.022	-0.033	1.000##	-0.023	-0.032	-0.029	-0.007	0.01	-0.024	-0.033	-0.029	-0.029	-0.026	-0.017	-0.009	-0.047	-0.055	-0.027	-0.061	.999##	-0.027	-0.03	-0.016	-0.029	-0.022	-0.024	1
Leuconostoc citreum	-0.054	0.033	-0.038	-0.03	-0.029	-0.022	-0.02	-0.021	-0.021	0.089	-0.016	-0.019	-0.018	0.058	-0.017	-0.016	-0.02	-0.008	-0.016	-0.012	-0.018	-0.022	-0.013	-0.017	-0.016	-0.015	-0.011	-0.013	-0.018	-0.016	-0.016	-0.014	-0.009	-0.008	-0.023	-0.03	-0.005	0.017	-0.022	-0.015	-0.016	-0.009	-0.002	.314##	-0.013	-0.022	1
Cutibacterium unknown species	-0.091	0.089	-0.058	-0.051	-0.055	-0.037	-0.022	-0.039	-0.033	-0.031	-0.023	-0.032	-0.03	-0.025	0.102	-0.026	0.076	-0.025	-0.02	-0.02	-0.03	-0.037	-0.021	0.084	-0.026	-0.025	-0.019	-0.022	-0.029	-0.021	.761##	-0.023	-0.014	-0.016	-0.042	-0.05	-0.013	-0.032	-0.037	-0.025	-0.027	.317##	-0.026	-0.02	0.111	-0.037	-0.02	1
Pasteurella unknown species	-0.063	0.032	-0.045	-0.04	-0.045	-0.029	-0.026	-0.031	-0.029	-0.025	-0.022	0.086	-0.024	-0.02	0.134	-0.021	-0.026	-0.02	.307##	-0.016	-0.024	-0.029	-0.017	-0.023	-0.021	-0.02	-0.015	-0.017	-0.024	-0.021	-0.021	-0.018	-0.012	-0.013	-0.034	-0.04	-0.019	-0.007	-0.029	-0.019	-0.022	-0.012	-0.021	-0.01	-0.017	-0.029	-0.016	-0.012	1
Prevotella bivia	0.054	-0.04	-0.035	-0.015	-0.033	-0.021	-0.019	.230##	-0.021	-0.018	-0.016	-0.018	-0.017	-0.015	-0.016	-0.015	-0.019	-0.014	-0.015	-0.012	-0.017	-0.021	-0.012	-0.017	-0.015	-0.014	-0.011	-0.013	-0.012	-0.015	-0.015	-0.013	-0.009	-0.009	-0.024	0.004	-0.014	-0.033	-0.021	-0.014	-0.016	-0.008	-0.015	-0.012	-0.013	-0.021	-0.011	-0.019	-0.015
Flavobacterium unknown species	-0.06	0.008	-0.045	-0.037	-0.042	-0.027	-0.024	-0.029	-0.027	-0.023	-0.02	0.038	-0.022	-0.019	.154#	-0.019	-0.023	-0.018	.365##	-0.015	-0.022	-0.027	-0.016	-0.022	-0.019	-0.018	-0.014	-0.016	-0.022	-0.019	-0.019	-0.017	-0.011	-0.012	-0.031	-0.037	-0.017	-0.042	-0.027	-0.018	-0.02	-0.011	-0.019	-0.015	-0.016	-0.027	-0.014	0.008	.908##
Veillonella infantium	-0.078	-0.076	-0.038	-0.047	0.036	-0.034	-0.001	0.082	-0.034	-0.028	0.073	-0.014	-0.01	-0.024	-0.026	-0.022	0.045	-0.023	-0.024	-0.019	.263##	-0.034	0.013	-0.027	-0.003	-0.023	-0.017	.184#	-0.028	0.031	-0.024	-0.015	-0.014	-0.015	-0.01	.639##	-0.023	-0.053	-0.034	.230##	.314##	-0.014	-0.024	-0.019	-0.02	-0.034	-0.018	-0.031	-0.024
Corynebacterium unknown species	-0.078	0.046	-0.045	-0.047	-0.005	-0.034	-0.024	-0.03	0.014	-0.003	0.02	-0.029	-0.028	-0.023	.320##	-0.024	-0.031	-0.023	-0.024	-0.019	-0.026	-0.034	-0.02	-0.027	-0.024	-0.023	-0.017	-0.02	-0.018	0.022	-0.024	-0.022	-0.014	-0.015	-0.025	-0.046	0.058	.243##	-0.034	-0.017	-0.025	0.008	-0.024	-0.019	-0.02	-0.034	-0.018	0.05	-0.024
Citrobacter youngae	-0.037	-0.013	0.025	-0.021	-0.023	-0.01	-0.014	-0.016	-0.015	-0.009	-0.011	-0.013	-0.012	-0.01	-0.012	-0.011	-0.013	-0.01	-0.011	-0.008	-0.012	-0.015	-0.009	-0.012	-0.011	-0.01	-0.008	-0.009	-0.012	-0.011	-0.011	-0.01	-0.006	0.018	-0.017	-0.02	-0.01	-0.023	-0.015	-0.01	-0.011	-0.006	-0.011	-0.008	-0.009	-0.015	-0.008	-0.014	-0.011
Klebsiella aerogenes	-0.059	0.105	-0.016	-0.033	0.026	0.006	-0.022	-0.02	-0.024	-0.014	-0.018	0.061	-0.009	0.028	-0.019	-0.015	-0.022	-0.016	-0.017	-0.013	-0.02	-0.001	-0.014	-0.019	-0.017	-0.008	-0.012	-0.014	-0.02	-0.017	-0.014	-0.015	-0.01	-0.005	-0.002	-0.033	-0.016	0.072	0	-0.01	-0.018	-0.01	-0.017	-0.007	-0.014	0	-0.004	-0.022	0.034
Corynebacterium tuberculostearicum	-0.059	.183#	-0.042	-0.033	-0.037	-0.024	-0.021	-0.025	-0.024	-0.02	-0.018	-0.02	-0.019	-0.016	-0.018	-0.017	-0.021	-0.016	-0.017	-0.013	-0.019	-0.024	-0.014	-0.019	-0.017	-0.016	-0.003	-0.014	-0.019	-0.017	-0.017	-0.015	-0.01	-0.011	-0.027	-0.032	.148#	.572##	-0.024	-0.016	-0.018	-0.009	-0.017	-0.013	-0.014	-0.024	-0.013	-0.021	-0.017
Staphylococcus lugdunensis	-0.038	0.007	-0.022	-0.021	-0.024	-0.015	0.057	-0.016	-0.015	-0.013	-0.011	-0.013	-0.012	-0.011	-0.012	-0.011	0.079	-0.01	-0.011	-0.008	-0.012	-0.015	-0.009	0	-0.011	-0.01	-0.008	-0.009	0.005	-0.011	-0.011	0.001	-0.006	-0.007	-0.018	-0.021	-0.01	.291##	-0.015	-0.01	-0.011	-0.006	-0.011	-0.008	-0.003	-0.015	-0.008	-0.014	-0.011
Actinomyces unknown species	-0.05	-0.045	0.071	-0.028	-0.031	-0.02	-0.018	-0.022	0.125	-0.017	-0.015	-0.017	-0.016	-0.014	-0.016	-0.014	-0.018	-0.014	-0.014	-0.011	0.005	-0.02	-0.012	-0.016	-0.014	-0.014	-0.01	-0.012	-0.016	-0.015	-0.014	-0.013	-0.008	-0.009	-0.023	-0.027	-0.013	-0.031	-0.02	0.047	-0.015	-0.008	-0.014	-0.011	-0.012	-0.02	-0.011	-0.018	-0.014
Corynebacterium kroppenstedtii	-0.052	-0.043	-0.038	-0.033	0.026	-0.024	-0.013	-0.019	0.012	0.013	0.037	-0.021	-0.02	-0.017	.375##	-0.017	-0.022	-0.016	-0.017	-0.013	-0.02	-0.024	-0.014	-0.019	-0.017	-0.017	-0.012	-0.014	-0.01	0.032	-0.017	-0.015	-0.01	-0.011	-0.009	-0.033	-0.016	-0.038	-0.024	-0.016	-0.018	0.015	-0.017	-0.013	-0.014	-0.024	-0.013	0.069	-0.017
Clostridium paraputrificum	-0.074	-0.065	-0.027	-0.042	0.142	-0.031	-0.018	-0.015	.154#	.186#	-0.023	-0.027	-0.023	-0.021	-0.024	-0.022	-0.024	-0.021	-0.022	-0.017	-0.025	-0.031	0.007	-0.025	0.083	.429##	-0.016	-0.011	0.04	-0.019	0.009	-0.02	-0.013	-0.014	0.123	-0.039	-0.021	-0.048	-0.031	-0.021	-0.023	-0.012	-0.022	-0.017	-0.018	-0.031	-0.017	-0.028	-0.022
Clostridium unknown species	-0.134	-0.036	-0.017	-0.081	-0.078	-0.059	.319##	-0.031	0.116	0.009	0.032	0.052	-0.039	-0.041	-0.043	-0.042	.845##	-0.039	0.011	0.093	-0.004	-0.059	0.107	-0.047	-0.029	-0.039	-0.03	-0.035	-0.019	-0.026	0.055	-0.008	-0.024	-0.026	-0.064	0.064	-0.03	-0.001	-0.059	-0.001	.401##	-0.021	-0.042	-0.032	-0.035	-0.059	-0.031	0.141	-0.042
Veillonella dispar	-0.085	-0.088	-0.046	-0.054	0.056	-0.04	0.004	0.088	-0.039	-0.032	0.063	-0.009	-0.013	-0.027	-0.031	-0.025	0.062	-0.027	-0.021	-0.022	.367##	-0.039	0.023	-0.032	0.055	-0.012	-0.02	.168#	-0.032	0.034	-0.028	-0.014	-0.016	-0.018	-0.007	.695##	-0.026	-0.062	-0.039	.207##	.327##	-0.016	-0.028	-0.022	-0.024	-0.039	-0.021	-0.036	-0.028
Streptococcus vestibularis	-0.081	-0.072	-0.051	.457##	-0.051	-0.033	-0.029	-0.005	-0.033	-0.028	-0.024	-0.028	-0.027	-0.023	-0.025	-0.023	-0.029	-0.022	-0.023	-0.018	-0.01	-0.032	-0.019	-0.026	0.008	-0.022	-0.017	-0.019	-0.026	-0.022	-0.023	-0.021	-0.013	-0.013	-0.038	-0.028	-0.022	-0.051	-0.032	0.113	-0.024	-0.013	-0.023	-0.018	-0.019	-0.032	-0.017	-0.029	-0.023
Enterococcus unknown species	-0.088	-0.055	.284##	-0.051	-0.058	-0.037	-0.033	-0.036	0.067	-0.032	-0.028	-0.01	-0.03	-0.026	-0.029	-0.021	-0.033	-0.025	-0.027	-0.02	0.02	-0.037	-0.022	.257##	-0.027	-0.025	-0.019	-0.022	.365##	-0.025	-0.026	.461##	-0.015	-0.016	-0.043	-0.016	-0.025	-0.051	-0.037	-0.023	-0.014	-0.015	-0.026	-0.02	0.118	-0.037	-0.02	-0.034	-0.025
Citrobacter cronae	-0.036	-0.033	-0.014	-0.021	-0.023	-0.015	-0.013	-0.012	-0.015	.361##	-0.011	-0.013	-0.007	-0.01	-0.012	-0.011	-0.012	-0.01	-0.011	-0.008	-0.012	-0.015	-0.009	-0.012	-0.009	-0.01	-0.008	-0.009	-0.012	-0.01	-0.011	-0.009	-0.006	0	-0.017	-0.02	-0.01	-0.023	-0.015	-0.01	-0.011	-0.006	-0.011	-0.008	-0.009	-0.015	-0.008	-0.013	-0.011
Escherichia unknown species	.928##	-.192##	-0.123	-0.119	-0.118	-0.088	-0.076	-0.019	-0.086	-0.073	-0.065	-0.076	-0.07	-0.059	-0.069	-0.063	-0.07	-0.059	-0.058	-0.048	-0.072	-0.088	-0.051	-0.071	-0.026	-0.05	-0.045	-0.052	-0.03	-0.06	-0.063	-0.056	-0.036	-0.038	.148#	-0.102	-0.059	-0.138	-0.088	-0.057	-0.043	-0.035	-0.062	-0.047	-0.053	-0.088	-0.047	-0.08	-0.063
Veillonella tobetsuensis	-0.05	-0.038	-0.03	-0.027	-0.029	-0.02	0.135	-0.014	.209##	-0.017	-0.015	-0.009	0.002	-0.014	-0.016	-0.014	-0.018	-0.013	-0.014	-0.011	0.088	-0.02	-0.012	-0.016	-0.01	-0.01	-0.01	-0.012	-0.014	.178#	0.026	-0.009	-0.008	-0.009	-0.022	0.131	-0.013	-0.031	-0.02	0.078	0.035	-0.008	-0.014	-0.011	-0.012	-0.02	-0.011	-0.018	-0.014
Klebsiella unknown species	-0.055	-0.113	-0.086	-0.097	.828##	-0.063	-0.062	-0.04	-0.028	0.104	-0.052	-0.061	0.081	0.057	-0.05	-0.005	-0.064	-0.039	-0.045	-0.039	-0.051	-0.064	-0.041	-0.057	-0.012	0.074	-0.036	0.118	0.004	-0.014	-0.028	-0.045	-0.029	-0.019	.429##	-0.046	-0.047	-0.091	-0.064	-0.047	-0.053	-0.028	-0.035	-0.035	-0.042	-0.064	-0.038	-0.064	-0.051
Streptococcus mitis	-0.039	-0.035	-0.028	-0.022	-0.024	-0.016	-0.013	-0.017	-0.015	-0.013	-0.012	-0.013	-0.013	-0.011	-0.012	-0.011	-0.014	-0.011	0.006	-0.009	-0.013	-0.016	-0.009	0.003	-0.011	-0.011	-0.008	-0.009	0.009	-0.011	-0.011	0.003	-0.006	-0.007	-0.018	-0.021	-0.011	-0.025	-0.016	.935##	-0.012	-0.006	-0.011	-0.009	-0.002	-0.016	-0.008	-0.014	-0.011
Bifidobacterium scardovii	-0.034	-0.022	0.106	-0.022	-0.025	-0.016	-0.015	0.012	-0.017	-0.014	-0.012	-0.014	-0.013	-0.011	-0.013	-0.001	-0.006	-0.011	-0.012	-0.009	-0.013	-0.016	-0.009	-0.013	0.001	-0.01	-0.008	-0.01	-0.013	-0.005	0	-0.01	-0.007	0.012	-0.019	-0.016	-0.011	-0.026	-0.016	0.023	-0.012	-0.007	-0.012	-0.009	-0.01	-0.016	-0.009	-0.015	-0.012
Lactococcus raffinolactis	-0.053	0.127	-0.038	-0.029	-0.033	-0.021	0.037	-0.023	-0.021	-0.018	-0.016	-0.018	-0.017	-0.015	-0.017	-0.015	-0.002	-0.014	-0.015	-0.012	-0.017	-0.021	-0.012	-0.017	-0.015	-0.015	-0.011	-0.013	-0.017	-0.015	.267##	-0.014	-0.009	-0.009	-0.025	-0.029	0.056	.164#	-0.021	-0.014	-0.016	-0.008	-0.015	-0.012	-0.013	-0.021	0	0.085	-0.015
Staphylococcus haemolyticus	-0.1	.283##	-0.071	-0.02	-0.058	-0.04	.237##	-0.043	-0.023	-0.034	-0.03	-0.035	-0.015	-0.028	-0.027	0.004	0.019	-0.021	-0.029	-0.022	-0.033	-0.04	-0.023	0.03	-0.029	-0.028	-0.021	-0.024	-0.016	-0.029	0.05	-0.026	-0.017	-0.018	0.011	-0.055	0.017	.245##	-0.04	-0.024	-0.03	0.073	-0.017	-0.02	-0.005	-0.04	-0.022	0.066	-0.029
Burkholderia pseudomultivorans	-0.05	-0.045	-0.036	-0.028	-0.031	-0.02	-0.018	-0.022	-0.02	0.023	-0.015	-0.017	-0.003	-0.014	-0.016	-0.014	-0.018	.159#	-0.015	-0.011	-0.016	-0.02	-0.012	-0.016	-0.014	-0.014	-0.01	-0.012	-0.016	-0.01	-0.014	-0.013	-0.008	-0.009	-0.023	-0.028	-0.014	-0.032	-0.02	-0.013	-0.015	-0.008	.258##	.991##	-0.012	-0.02	.357##	-0.018	-0.014
Acidipropionibacterium unknown species	-0.058	0.053	-0.039	-0.032	-0.037	-0.024	-0.006	-0.025	-0.023	-0.02	-0.018	-0.02	-0.019	-0.016	-0.018	-0.017	0.131	-0.016	-0.017	-0.013	-0.018	-0.023	-0.014	-0.019	-0.017	-0.016	-0.012	-0.014	-0.019	-0.017	.744##	-0.015	-0.01	-0.01	-0.027	-0.032	-0.01	-0.024	-0.023	-0.015	-0.018	-0.009	-0.017	-0.013	-0.014	-0.023	-0.013	.833##	-0.017
Halomonas massiliensis	-0.059	-0.014	0.087	-0.033	-0.036	-0.018	-0.022	-0.026	-0.024	-0.02	0.074	-0.021	-0.019	-0.016	-0.019	-0.017	-0.021	.227##	-0.017	-0.013	-0.019	-0.019	-0.014	-0.019	-0.017	-0.011	0.061	.178#	-0.019	-0.017	-0.017	-0.015	-0.01	-0.011	-0.028	-0.032	-0.016	-0.019	-0.018	-0.016	-0.018	-0.009	.581##	-0.013	-0.014	-0.019	-0.013	-0.022	-0.017
Bacteroides caccae	-0.039	-0.035	-0.028	-0.022	-0.022	-0.016	-0.014	-0.017	-0.016	-0.013	-0.008	-0.014	-0.013	-0.011	-0.004	-0.011	.271##	-0.011	-0.011	-0.009	-0.013	-0.016	.290##	-0.013	-0.011	-0.008	-0.008	-0.009	-0.013	0.015	-0.011	-0.01	-0.007	-0.007	-0.017	0.063	-0.011	-0.025	-0.016	0.012	0.094	-0.006	-0.011	-0.009	-0.009	-0.016	-0.008	-0.012	-0.011
Schaalia unknown species	-0.05	-0.045	0.071	-0.028	-0.031	-0.02	-0.018	-0.022	0.126	-0.017	-0.015	-0.017	-0.016	-0.014	-0.016	-0.014	-0.018	-0.014	-0.014	-0.011	0.005	-0.02	-0.012	-0.016	-0.014	-0.014	-0.01	-0.012	-0.016	-0.015	-0.014	-0.013	-0.008	-0.009	-0.023	-0.027	-0.014	-0.031	-0.02	0.047	-0.015	-0.008	-0.014	-0.011	-0.012	-0.02	-0.011	-0.018	-0.014
Streptococcus unknown species	-0.129	-0.116	-0.068	.721##	-0.081	-0.052	-0.047	-0.056	-0.034	-0.044	-0.039	-0.045	-0.042	-0.036	-0.04	-0.037	-0.047	-0.035	-0.037	-0.028	-0.042	-0.052	-0.03	-0.042	-0.037	-0.036	-0.027	-0.031	-0.042	-0.037	-0.037	-0.033	-0.021	-0.023	-0.06	-0.071	-0.035	-0.081	-0.052	.570##	-0.039	-0.021	-0.037	-0.028	-0.031	-0.052	-0.028	-0.047	-0.037
Staphylococcus warneri	-0.054	.215##	-0.037	-0.03	-0.034	-0.022	-0.012	-0.023	-0.022	-0.018	-0.016	0.009	-0.018	-0.015	-0.009	-0.015	0.001	-0.014	-0.015	-0.009	-0.018	-0.022	-0.012	-0.017	-0.015	-0.015	-0.011	-0.013	-0.017	-0.016	-0.015	-0.014	-0.009	-0.01	-0.025	-0.029	0.019	.220##	-0.022	-0.014	-0.016	-0.009	-0.015	-0.012	-0.013	-0.021	-0.012	0.075	-0.015
Haemophilus unknown species	-0.044	-0.058	-0.017	-0.039	-0.044	-0.028	0.019	0.004	-0.029	-0.024	-0.021	-0.025	-0.023	-0.02	-0.022	-0.02	.284##	-0.019	-0.02	-0.015	.353##	-0.028	-0.016	-0.023	-0.014	-0.019	-0.015	-0.017	-0.008	0.013	-0.02	-0.018	-0.012	-0.013	-0.033	.320##	-0.019	-0.044	-0.028	0.044	.993##	-0.011	-0.02	-0.016	-0.017	-0.028	-0.015	-0.026	-0.02
Escherichia fergusonii	.838##	-.161#	-0.103	-0.101	-0.115	-0.075	-0.062	-0.08	-0.073	-0.064	-0.056	-0.064	-0.061	-0.052	-0.058	-0.053	-0.06	-0.05	-0.053	-0.041	-0.061	-0.074	-0.043	-0.06	-0.053	-0.051	-0.038	-0.044	-0.06	-0.054	-0.053	-0.047	-0.031	-0.031	0.086	-0.101	-0.05	-0.116	-0.074	-0.05	-0.029	-0.03	-0.053	-0.041	-0.045	-0.074	-0.04	-0.067	-0.053
Anaerococcus unknown species	-0.05	-0.033	-0.021	-0.028	-0.032	-0.02	-0.018	-0.007	-0.021	-0.017	-0.015	0.073	0.037	-0.014	-0.016	-0.015	-0.018	-0.014	-0.015	-0.011	0.073	-0.02	-0.012	-0.016	-0.015	-0.014	-0.01	.650##	-0.016	-0.013	-0.014	-0.002	-0.008	-0.009	-0.024	0.115	-0.014	0.002	-0.02	-0.014	-0.015	0.08	-0.014	-0.006	-0.012	-0.02	-0.011	0.01	0.029
Pandoraea unknown species	-0.047	-0.039	-0.039	-0.03	-0.028	-0.022	-0.02	-0.021	-0.022	-0.012	-0.016	-0.019	0.004	-0.015	-0.017	.732##	-0.02	0.011	0.015	-0.012	-0.018	-0.022	-0.013	-0.018	-0.016	0.009	-0.011	-0.013	0.003	-0.016	-0.016	-0.014	-0.009	-0.003	0.05	-0.03	-0.015	-0.034	-0.022	-0.015	-0.016	-0.009	0.034	0.118	-0.013	-0.022	-0.005	-0.02	-0.016
Enterobacter unknown species	-0.106	-0.103	-0.068	-0.067	.190##	-0.049	-0.044	-0.028	-0.05	-0.024	-0.037	-0.025	.796##	-0.025	-0.038	0.086	-0.044	0.027	-0.008	-0.027	-0.04	-0.049	-0.028	-0.039	0.012	0.037	-0.025	.265##	-0.012	.176#	-0.03	-0.031	-0.02	.283##	0.114	-0.053	-0.033	-0.077	-0.049	-0.033	-0.037	-0.02	0.093	-0.023	-0.029	-0.049	-0.026	-0.044	-0.035
Bifidobacterium unknown species	-0.074	-0.062	0.055	-0.056	-0.037	-0.041	-0.013	0.049	0.014	-0.033	-0.031	-0.029	-0.029	-0.025	-0.032	-0.022	0.02	-0.027	.296##	-0.022	-0.01	-0.041	0.068	-0.033	.516##	0.038	-0.021	-0.024	-0.023	-0.017	0.04	-0.026	-0.017	-0.005	-0.039	-0.028	-0.027	-0.064	-0.041	0.019	-0.03	-0.016	-0.029	-0.022	-0.024	-0.041	-0.022	0.1	-0.029
Limnohabitans unknown species	-0.053	-0.028	-0.037	-0.032	-0.036	-0.023	-0.021	-0.025	-0.023	-0.02	-0.017	0.031	-0.019	-0.016	.155#	-0.017	-0.019	-0.016	.323##	-0.013	-0.019	-0.023	-0.013	-0.018	-0.017	-0.016	-0.012	-0.014	-0.019	-0.017	-0.017	-0.015	-0.01	-0.01	-0.027	-0.031	-0.015	-0.036	-0.023	-0.015	-0.017	-0.009	-0.016	-0.013	-0.014	-0.023	-0.012	0.02	.793##
Bacteroides thetaiotaomicron	0.063	-0.035	-0.028	-0.022	-0.023	-0.016	-0.014	-0.017	-0.016	-0.013	-0.009	-0.014	-0.013	-0.011	-0.005	-0.011	-0.007	-0.011	-0.01	-0.009	-0.013	-0.016	-0.001	-0.013	-0.001	-0.007	-0.008	-0.009	-0.013	-0.012	-0.011	-0.01	-0.007	-0.007	-0.018	-0.02	-0.011	-0.025	-0.016	-0.009	-0.009	-0.006	-0.011	-0.009	-0.01	-0.016	-0.009	-0.012	-0.011
Citrobacter braakii	-0.001	-0.047	0.065	-0.03	0.125	-0.022	-0.016	.198##	-0.022	-0.005	-0.016	-0.019	0	-0.015	-0.017	-0.015	-0.019	-0.013	-0.015	-0.012	-0.018	-0.022	-0.012	-0.017	0.005	-0.004	-0.011	-0.013	-0.017	-0.016	-0.015	-0.014	-0.009	0.04	-0.002	-0.029	-0.014	-0.034	-0.022	-0.014	-0.016	-0.009	-0.015	-0.012	-0.013	-0.021	-0.012	-0.02	-0.015
Corynebacterium striatum	0.02	-0.018	0.001	-0.031	-0.035	-0.022	-0.02	-0.024	-0.023	-0.015	-0.017	-0.019	-0.018	-0.015	-0.017	.489##	-0.02	-0.015	-0.016	-0.012	-0.018	-0.022	-0.013	-0.018	-0.016	-0.015	-0.011	-0.013	-0.018	-0.016	-0.016	-0.014	-0.009	-0.01	-0.026	-0.03	-0.015	-0.031	-0.022	-0.015	0.108	-0.009	-0.016	-0.012	-0.013	-0.022	-0.012	-0.02	-0.016
Staphylococcus hominis	0.054	0.049	-0.02	-0.027	-0.039	-0.025	-0.016	0.111	0.019	-0.021	-0.019	-0.022	-0.02	-0.017	-0.019	-0.018	-0.014	-0.017	-0.018	-0.014	-0.02	-0.025	-0.014	-0.02	-0.018	-0.017	-0.013	-0.015	-0.02	-0.018	-0.018	-0.016	-0.01	-0.011	-0.029	-0.016	-0.007	0.031	-0.025	-0.017	.183#	-0.008	-0.018	-0.014	-0.015	-0.025	-0.013	-0.023	-0.018
Bacteroides unknown species	-0.027	-0.091	-0.065	-0.056	-0.026	-0.041	-0.037	-0.042	-0.04	-0.031	.852##	-0.035	-0.03	0.003	-0.032	-0.029	0.043	-0.027	-0.011	-0.022	-0.028	-0.041	0.06	-0.033	0.088	0.059	-0.021	-0.024	-0.033	0.05	-0.029	-0.026	-0.017	-0.018	-0.032	.195##	-0.027	-0.064	-0.041	0.075	0.007	-0.016	-0.029	-0.022	-0.024	-0.041	-0.022	-0.037	-0.029
Tetrasphaera japonica	-0.045	0.015	-0.038	-0.03	-0.03	-0.022	-0.02	-0.022	-0.021	-0.018	-0.016	.174#	-0.018	0.043	0.084	-0.016	-0.02	-0.015	0.072	-0.012	-0.018	-0.022	-0.013	-0.017	-0.016	-0.015	-0.011	-0.013	-0.018	-0.016	-0.016	-0.014	-0.009	-0.009	-0.023	-0.03	-0.015	0.06	-0.022	-0.015	-0.016	-0.009	-0.015	0.002	-0.013	-0.022	0.001	-0.02	.717##
Lawsonella unknown species	-0.059	-0.042	-0.03	-0.035	-0.02	-0.025	-0.023	-0.022	0	-0.014	0.023	-0.022	-0.021	-0.017	.596##	-0.018	-0.017	-0.017	0.008	-0.014	-0.02	-0.025	-0.015	-0.02	-0.018	-0.017	-0.013	-0.015	-0.013	0.017	-0.018	-0.016	-0.01	-0.011	-0.024	-0.034	-0.017	-0.039	-0.025	-0.017	-0.019	0.008	-0.018	-0.014	-0.015	-0.025	-0.014	.170#	0.038
Serratia liquefaciens	-0.04	-0.036	-0.026	-0.022	0.11	-0.016	-0.015	-0.018	-0.017	-0.002	-0.012	-0.014	-0.013	.463##	-0.013	-0.012	-0.015	-0.011	-0.012	-0.009	-0.013	-0.016	-0.009	-0.013	-0.012	0.012	-0.008	-0.01	-0.013	-0.012	-0.012	-0.01	-0.007	0.036	0.02	-0.022	-0.011	-0.026	-0.016	-0.011	-0.012	-0.007	-0.012	-0.009	-0.01	-0.016	-0.009	-0.015	-0.012
Streptococcus oralis	-0.074	-0.002	-0.053	-0.041	0.009	-0.03	.275##	-0.032	.167#	-0.02	-0.022	-0.026	-0.024	.215##	-0.023	-0.021	-0.027	-0.02	-0.021	-0.016	-0.024	-0.03	-0.017	-0.024	-0.021	-0.02	-0.015	-0.018	-0.024	0.046	0.006	-0.019	-0.012	0.003	-0.019	-0.009	-0.017	-0.036	-0.03	.249##	-0.022	-0.012	-0.021	-0.016	-0.018	-0.03	-0.016	-0.027	-0.021
Enterococcus avium	-0.067	-0.05	-0.03	-0.003	-0.042	-0.027	-0.01	.559##	-0.027	-0.023	-0.02	-0.023	-0.022	-0.019	-0.021	-0.019	0.032	-0.018	-0.019	-0.015	.217##	-0.027	-0.016	-0.022	0.01	-0.019	-0.014	-0.016	-0.019	-0.004	-0.019	-0.017	-0.011	-0.012	-0.031	.215##	-0.018	-0.042	-0.027	-0.018	.324##	-0.011	-0.019	-0.015	-0.016	-0.027	-0.015	-0.025	-0.019
Collinsella aerofaciens	-0.059	0.123	0.02	-0.033	-0.037	-0.024	0.039	-0.025	-0.024	-0.02	-0.018	0	-0.019	-0.016	-0.019	-0.017	-0.003	-0.016	-0.017	-0.013	-0.019	-0.024	-0.014	-0.019	-0.017	-0.016	-0.012	-0.014	-0.019	-0.017	.287##	-0.015	-0.01	-0.011	-0.028	-0.032	0.023	0.129	-0.024	-0.016	-0.018	-0.009	-0.017	-0.013	-0.014	-0.024	-0.013	0.09	-0.01
Erysipelatoclostridium ramosum	-0.061	-0.054	-0.041	-0.033	-0.038	-0.024	-0.022	0.13	-0.025	-0.021	-0.018	0.027	-0.02	-0.017	-0.019	-0.017	-0.022	-0.016	.249##	-0.013	.351##	-0.024	-0.014	-0.02	.155#	-0.017	-0.012	-0.014	-0.02	0.005	-0.017	-0.015	-0.01	-0.011	-0.028	.255##	-0.016	-0.038	-0.024	-0.016	0.03	-0.01	-0.017	-0.013	-0.015	-0.024	-0.013	-0.022	.394##
Intestinibacter unknown species	-0.039	-0.027	-0.028	-0.021	-0.024	-0.016	-0.014	-0.017	.172#	-0.013	-0.012	-0.013	-0.013	-0.011	-0.012	-0.011	-0.014	-0.01	-0.011	-0.008	-0.013	-0.015	-0.009	-0.012	-0.011	-0.011	-0.008	-0.009	-0.013	-0.011	-0.01	.773##	-0.006	-0.007	-0.018	-0.021	-0.01	-0.024	-0.015	-0.01	-0.012	0.05	-0.011	-0.008	-0.009	-0.015	-0.008	0.004	-0.011
Enterococcus durans	-0.074	-0.048	-0.011	-0.041	-0.046	-0.026	-0.027	-0.024	.184#	-0.023	-0.022	0.045	-0.024	-0.021	-0.023	-0.021	-0.027	-0.02	-0.021	-0.016	.184#	-0.03	-0.017	0.046	-0.021	-0.02	-0.015	-0.018	0.075	-0.014	-0.021	.557##	-0.012	-0.008	-0.034	0.099	-0.02	-0.046	-0.03	-0.02	-0.022	-0.012	-0.021	-0.016	0.017	-0.03	-0.016	-0.027	-0.021
Mixta calida	-0.044	-0.037	0.007	-0.025	0	-0.018	-0.017	-0.02	-0.019	-0.01	-0.014	-0.016	0.103	-0.013	-0.014	.207##	-0.017	0.029	-0.013	-0.01	-0.015	-0.018	-0.011	-0.015	-0.013	-0.013	-0.009	-0.011	0.096	-0.013	-0.01	-0.012	-0.008	-0.003	.362##	-0.025	-0.012	-0.029	-0.018	-0.002	-0.014	-0.007	0.06	0.006	-0.011	-0.018	-0.01	-0.017	-0.013
Citrobacter unknown species	-0.06	-0.049	-0.017	-0.033	-0.037	-0.023	-0.022	-0.024	-0.025	0.068	-0.018	-0.021	-0.019	-0.017	-0.019	-0.017	-0.022	0.003	-0.017	-0.013	-0.02	-0.024	.144#	-0.019	0.048	-0.017	-0.012	-0.014	-0.018	-0.018	-0.017	-0.015	-0.01	.920##	-0.028	-0.033	-0.016	-0.038	-0.024	-0.016	-0.018	-0.01	-0.017	-0.013	-0.015	-0.024	-0.013	-0.022	-0.017
Burkholderia territorii	-0.025	-0.035	-0.027	-0.022	-0.024	-0.016	-0.014	-0.017	-0.016	-0.013	-0.012	-0.014	-0.013	-0.011	-0.012	-0.011	-0.014	.636##	-0.011	-0.009	-0.013	-0.016	-0.009	-0.013	-0.011	-0.011	-0.008	-0.009	-0.013	-0.011	-0.011	-0.01	-0.006	-0.007	-0.018	-0.021	-0.011	-0.024	-0.016	-0.01	-0.012	-0.006	.560##	0.055	-0.009	-0.016	-0.008	-0.014	-0.011
Klebsiella oxytoca	-0.042	-0.032	0.126	-0.023	-0.027	-0.016	-0.01	.298##	-0.017	-0.012	-0.013	-0.015	-0.014	-0.012	-0.013	-0.012	-0.015	-0.011	-0.012	-0.009	-0.014	-0.017	-0.01	-0.014	-0.012	-0.012	-0.009	-0.01	-0.014	-0.012	-0.012	-0.011	-0.007	-0.006	-0.02	-0.023	-0.011	-0.027	-0.017	-0.011	-0.013	-0.007	-0.012	-0.009	-0.01	-0.017	-0.009	-0.015	-0.012
Klebsiella quasivariicola	-0.098	-0.095	-0.047	-0.061	.803##	-0.044	-0.04	0.003	-0.023	-0.003	-0.033	-0.038	0.081	-0.031	-0.034	-0.03	-0.04	-0.03	-0.032	-0.024	-0.029	-0.044	-0.026	-0.035	-0.032	0.054	-0.023	-0.025	0.02	-0.026	0.001	-0.028	-0.018	-0.02	.301##	-0.024	-0.03	-0.069	-0.044	-0.03	-0.033	-0.018	-0.031	-0.024	-0.026	-0.044	-0.024	-0.04	-0.032
Phocaeicola vulgatus	0.054	-0.046	-0.037	-0.028	-0.017	-0.021	-0.019	-0.019	-0.02	-0.016	-0.013	-0.018	-0.011	-0.014	-0.016	-0.015	-0.019	-0.014	-0.003	-0.011	-0.017	-0.021	-0.012	-0.017	0.062	0.029	-0.011	-0.012	-0.017	.171#	-0.015	-0.013	-0.009	-0.009	-0.02	0.058	-0.014	-0.032	-0.021	-0.01	-0.015	-0.008	-0.015	-0.011	-0.012	-0.021	-0.011	-0.019	-0.015
Parabacteroides merdae	0.054	-0.044	-0.035	-0.027	-0.017	-0.02	-0.018	-0.018	-0.019	-0.015	-0.013	-0.017	-0.012	-0.014	-0.015	-0.014	-0.018	-0.013	-0.007	-0.011	-0.016	-0.02	-0.011	-0.016	0.032	0.019	-0.01	-0.012	-0.016	.157#	-0.014	-0.012	-0.008	-0.009	-0.019	0.052	-0.013	-0.031	-0.02	-0.011	-0.015	-0.008	-0.014	-0.011	-0.012	-0.02	-0.01	-0.018	-0.014
Pantoea unknown species	-0.056	-0.025	-0.027	-0.031	-0.035	-0.023	-0.02	-0.024	-0.023	-0.019	-0.017	-0.012	-0.018	-0.016	-0.018	-0.016	0.002	-0.015	-0.016	.344##	-0.018	-0.022	-0.013	-0.015	-0.016	-0.015	-0.012	-0.013	-0.018	-0.016	-0.016	-0.014	.935##	-0.01	-0.026	-0.031	-0.013	-0.027	-0.023	-0.015	-0.017	-0.009	-0.016	-0.012	-0.013	-0.022	-0.012	-0.02	-0.016
Serratia nematodiphila	-0.098	-0.088	-0.07	-0.054	-0.061	.993##	-0.036	-0.042	-0.04	-0.034	-0.029	-0.034	-0.032	-0.027	-0.031	-0.028	-0.035	-0.026	-0.028	-0.021	-0.032	.993##	-0.023	-0.032	-0.028	-0.007	-0.02	-0.023	-0.032	-0.028	-0.028	-0.025	-0.016	-0.009	-0.046	-0.054	-0.026	-0.061	.989##	-0.026	-0.029	-0.016	-0.028	-0.022	-0.024	.993##	-0.021	-0.036	-0.028
Tetrasphaera unknown species	-0.041	0.018	-0.036	-0.028	-0.031	-0.02	-0.018	-0.022	-0.02	-0.017	-0.015	.160#	-0.016	-0.014	0.089	-0.014	-0.018	-0.014	0.076	-0.011	-0.016	-0.02	-0.012	-0.016	-0.014	-0.014	-0.01	-0.012	-0.016	-0.015	-0.014	-0.013	-0.008	-0.009	-0.023	-0.027	-0.013	0.055	-0.02	-0.013	-0.015	-0.008	-0.014	0.002	-0.012	-0.02	-0.011	-0.018	.731##
Bacteroides faecis	0.003	-0.044	-0.035	-0.027	0.004	-0.02	-0.018	-0.017	-0.014	-0.014	-0.011	-0.017	0.005	-0.014	-0.015	-0.014	-0.018	-0.013	0.049	-0.011	-0.016	-0.02	-0.011	-0.016	.380##	0.142	-0.01	-0.012	-0.016	.264##	-0.014	-0.012	-0.008	-0.009	-0.017	0.101	-0.013	-0.031	-0.02	0.007	-0.015	-0.008	-0.014	-0.011	-0.012	-0.02	-0.011	-0.018	-0.014
Finegoldia magna	-0.07	0.062	0.048	-0.039	0.073	-0.028	-0.026	-0.025	0.009	-0.02	-0.021	-0.024	-0.001	-0.02	-0.022	-0.02	-0.025	-0.019	-0.02	-0.015	-0.011	-0.028	-0.016	-0.023	-0.02	0.043	-0.014	.261##	-0.023	-0.02	0.006	-0.018	-0.012	-0.013	0.069	0.004	0.032	0.111	-0.028	-0.019	-0.021	-0.011	-0.02	-0.015	-0.017	-0.028	-0.015	-0.026	-0.02
Haemophilus haemolyticus	-0.064	-0.057	-0.017	-0.035	-0.04	-0.026	0.016	0.032	-0.026	-0.022	-0.019	-0.022	-0.021	-0.018	-0.02	-0.018	.238##	-0.017	-0.018	-0.014	.259##	-0.026	-0.015	-0.021	-0.018	-0.018	-0.013	-0.015	-0.008	0.02	-0.018	-0.016	-0.011	-0.011	-0.03	.375##	-0.017	-0.04	-0.026	0.129	.913##	-0.01	-0.018	-0.014	-0.015	-0.026	-0.014	-0.023	-0.018
Escherichia albertii	.511##	-0.096	-0.052	-0.061	-0.069	-0.045	-0.04	-0.048	-0.045	-0.038	-0.033	-0.038	-0.036	-0.031	-0.035	-0.032	-0.04	-0.03	-0.032	-0.024	-0.036	-0.044	-0.026	-0.036	-0.032	-0.03	-0.023	-0.026	-0.036	-0.032	-0.032	-0.028	-0.018	-0.02	-0.051	-0.06	-0.03	-0.069	-0.044	-0.03	-0.033	-0.018	-0.031	-0.024	-0.027	-0.044	-0.024	-0.04	-0.032
Blautia wexlerae	-0.058	-0.05	-0.034	-0.032	-0.036	-0.023	-0.021	.215##	-0.024	-0.02	-0.017	-0.02	-0.019	-0.016	0.075	-0.017	-0.019	-0.016	-0.01	-0.013	.610##	-0.023	-0.013	-0.019	.250##	-0.016	-0.012	-0.014	-0.019	0.022	-0.017	-0.015	-0.01	-0.01	-0.027	.452##	-0.016	-0.036	-0.023	-0.016	0.066	-0.009	-0.016	-0.013	-0.014	-0.023	-0.012	0.013	-0.002
Actinomadura roseirufa	0.004	-0.021	0.118	-0.032	0.084	-0.017	-0.021	0.111	-0.011	-0.015	-0.018	-0.02	0.06	-0.016	-0.018	-0.017	-0.021	-0.016	-0.017	-0.013	-0.019	-0.018	-0.014	-0.019	-0.017	-0.016	-0.012	-0.014	-0.019	-0.017	-0.017	-0.015	-0.01	-0.01	0.013	-0.032	-0.016	-0.021	-0.018	-0.016	-0.017	-0.009	-0.017	-0.013	-0.014	-0.018	-0.013	-0.021	-0.017
Bacteroides uniformis	0.007	-0.054	-0.043	-0.033	0.003	-0.024	-0.022	-0.018	-0.022	-0.016	-0.012	-0.021	-0.007	-0.017	-0.019	-0.017	-0.022	-0.016	0.008	-0.013	-0.02	-0.024	-0.014	-0.019	.145#	0.089	-0.012	-0.014	-0.02	.512##	-0.017	-0.015	-0.01	-0.011	-0.018	.211##	-0.016	-0.038	-0.024	-0.008	-0.018	-0.01	-0.017	-0.013	-0.014	-0.024	-0.013	-0.022	-0.017
Ureaplasma urealyticum	-0.051	-0.033	-0.036	-0.028	-0.026	0.024	-0.018	-0.022	-0.021	-0.015	-0.015	-0.018	-0.017	-0.014	-0.016	-0.015	-0.018	-0.001	-0.015	-0.011	-0.017	0.018	-0.012	-0.016	-0.015	-0.014	.972##	-0.012	-0.017	-0.015	-0.015	-0.013	-0.008	-0.009	-0.024	-0.028	.199##	-0.024	0.022	-0.014	-0.015	-0.008	-0.014	-0.011	-0.012	0.017	-0.011	-0.018	-0.015
Lactobacillus unknown species	-0.031	-0.037	-0.037	-0.028	-0.032	-0.021	-0.019	-0.022	-0.021	-0.018	-0.015	-0.018	-0.017	-0.014	-0.016	-0.015	-0.019	-0.014	-0.015	-0.011	-0.017	-0.021	-0.012	.394##	-0.015	-0.014	-0.011	-0.012	-0.017	-0.015	0.045	-0.013	0	-0.009	-0.024	-0.028	-0.014	-0.032	-0.021	-0.014	-0.015	0.008	-0.015	-0.011	.399##	-0.021	-0.011	0.035	-0.015
Citrobacter portucalensis	-0.057	-0.037	0.003	-0.032	-0.036	-0.019	-0.021	-0.025	-0.023	0.046	-0.017	-0.02	-0.018	-0.016	-0.018	-0.017	-0.021	-0.001	-0.017	-0.013	-0.019	-0.023	-0.013	-0.018	-0.017	-0.016	-0.012	-0.014	-0.019	-0.017	-0.017	-0.015	-0.01	.683##	-0.027	-0.031	-0.015	-0.036	-0.023	-0.015	-0.017	-0.009	-0.016	-0.013	-0.014	-0.023	-0.012	-0.021	-0.016
Burkholderia seminalis	-0.034	-0.024	-0.028	-0.022	-0.024	-0.016	-0.014	-0.016	-0.016	-0.008	-0.012	-0.014	-0.013	-0.011	-0.012	.643##	-0.014	-0.011	-0.002	-0.009	-0.013	-0.016	-0.009	-0.013	-0.011	-0.003	-0.008	-0.009	-0.013	-0.011	-0.011	-0.01	-0.006	-0.005	-0.017	-0.021	-0.011	-0.024	-0.016	-0.01	-0.012	-0.006	-0.011	-0.009	-0.009	-0.016	-0.008	-0.014	-0.011
Ralstonia pickettii	-0.038	-0.034	-0.028	-0.022	0.006	-0.012	-0.014	-0.017	-0.016	-0.007	-0.012	-0.014	0.11	-0.011	-0.012	.215##	-0.014	0.034	-0.011	-0.009	-0.013	-0.012	-0.009	-0.013	-0.011	-0.011	0.041	-0.009	0.103	-0.011	-0.011	-0.01	-0.006	-0.007	.380##	-0.021	-0.011	-0.025	-0.012	-0.01	-0.012	-0.006	0.065	0.009	-0.009	-0.013	-0.008	-0.014	-0.011
Corynebacterium kefirresidentii	-0.055	0.019	-0.038	-0.033	-0.01	-0.024	-0.022	-0.019	0.008	-0.01	0.044	-0.021	-0.02	-0.017	.344##	-0.017	-0.022	-0.016	-0.017	-0.013	-0.02	-0.024	-0.014	-0.019	-0.017	-0.017	-0.012	-0.014	-0.011	0.027	-0.017	-0.015	-0.01	-0.011	-0.02	-0.033	-0.006	0.001	-0.024	-0.016	-0.018	0.015	-0.017	-0.013	-0.014	-0.024	-0.013	0.068	-0.017
Streptococcus dysgalactiae	-0.073	-0.066	-0.053	.472##	-0.046	-0.03	-0.027	-0.032	-0.03	-0.025	-0.022	-0.026	-0.024	-0.02	-0.023	-0.021	-0.027	-0.02	-0.021	-0.016	-0.024	-0.03	-0.017	-0.024	-0.021	-0.02	-0.015	-0.018	-0.024	-0.021	-0.021	-0.019	-0.012	-0.013	-0.034	-0.04	-0.02	-0.046	-0.03	0.024	-0.022	-0.012	-0.021	-0.016	-0.018	-0.029	-0.016	-0.027	-0.021
Ureaplasma unknown species	-0.048	-0.03	-0.034	-0.026	-0.024	0.029	-0.017	-0.021	-0.019	-0.013	-0.014	-0.017	-0.016	-0.013	-0.015	-0.014	-0.017	0.001	-0.014	-0.01	-0.016	0.023	-0.011	-0.015	-0.014	-0.013	.910##	-0.011	-0.016	-0.014	-0.014	-0.012	-0.008	-0.009	-0.022	-0.026	0.134	-0.024	0.028	-0.013	-0.014	-0.008	-0.014	-0.011	-0.011	0.022	-0.01	-0.017	-0.014
Megasphaera unknown species	0.002	-0.046	-0.036	-0.028	0.052	-0.021	-0.018	0.117	-0.021	-0.008	-0.015	-0.018	-0.015	0.003	-0.016	-0.015	0.02	-0.014	0.013	-0.011	-0.017	-0.02	-0.012	-0.016	.220##	.159#	-0.01	-0.012	-0.017	0.017	-0.015	-0.013	-0.008	-0.009	0.013	0.001	-0.014	-0.032	-0.02	-0.014	-0.015	-0.008	-0.014	-0.011	-0.012	-0.02	-0.011	-0.018	-0.015
Clostridium saudiense	0.133	-0.045	-0.032	-0.028	-0.031	-0.02	-0.018	.319##	-0.02	-0.017	-0.015	-0.017	-0.016	-0.002	-0.016	-0.014	-0.018	-0.013	-0.014	-0.011	-0.016	-0.02	-0.012	-0.016	-0.014	-0.014	-0.01	-0.012	-0.016	-0.014	-0.014	-0.013	-0.008	-0.009	-0.023	0.053	-0.013	-0.031	-0.02	-0.013	-0.015	-0.008	-0.014	-0.003	-0.012	-0.02	-0.011	-0.018	-0.014
Acidovorax temperans	-0.037	-0.036	-0.037	-0.028	0.102	-0.021	0.006	-0.022	-0.021	0.058	0.039	-0.018	-0.017	-0.014	.199##	-0.015	-0.019	-0.014	-0.015	-0.011	-0.017	-0.021	-0.012	-0.017	-0.015	-0.014	-0.011	-0.012	-0.017	-0.015	-0.015	-0.013	-0.009	-0.009	0.017	-0.028	-0.014	-0.032	-0.021	-0.014	-0.015	0.001	-0.015	-0.011	-0.012	-0.021	-0.011	0.017	-0.015
Phocaeicola dorei	0.056	-0.045	-0.036	-0.028	-0.018	-0.02	-0.018	-0.019	-0.019	-0.016	-0.013	-0.018	-0.011	-0.014	-0.016	-0.015	-0.018	-0.014	-0.002	-0.011	-0.017	-0.02	-0.012	-0.016	0.064	0.028	-0.01	-0.012	-0.016	.146#	-0.015	-0.013	-0.008	-0.009	-0.02	0.046	-0.014	-0.032	-0.02	-0.01	-0.015	-0.008	-0.014	-0.011	-0.012	-0.02	-0.011	-0.018	-0.015
Bifidobacterium longum	-0.032	-0.051	-0.041	-0.031	0.078	-0.023	-0.021	-0.024	-0.023	-0.009	-0.017	-0.02	-0.019	.323##	-0.018	-0.016	-0.021	-0.015	0.012	-0.012	-0.019	-0.023	-0.013	-0.018	.166#	.158#	-0.012	-0.014	-0.018	-0.016	-0.016	-0.014	-0.009	-0.01	0.02	-0.031	-0.015	-0.036	-0.023	.192##	-0.017	-0.009	-0.016	-0.012	-0.014	-0.023	-0.012	-0.021	-0.016
Pauljensenia unknown species	-0.051	-0.046	0.073	-0.028	-0.032	-0.021	-0.018	-0.022	0.139	-0.018	-0.015	-0.018	-0.017	-0.014	-0.016	-0.015	-0.018	-0.014	-0.015	-0.011	0.004	-0.02	-0.012	-0.016	-0.015	-0.014	-0.01	-0.012	-0.017	-0.015	-0.015	-0.013	-0.008	-0.009	-0.024	-0.028	-0.014	-0.032	-0.02	0.05	-0.015	-0.008	-0.014	-0.011	-0.012	-0.02	-0.011	-0.018	-0.015
Cronobacter sakazakii	-0.024	-0.041	-0.029	-0.025	0.038	-0.019	-0.017	-0.001	-0.019	-0.011	-0.014	-0.016	-0.008	-0.013	-0.014	-0.013	-0.017	-0.012	-0.013	-0.01	.642##	-0.018	-0.011	-0.015	0.044	-0.008	-0.009	-0.011	-0.015	0.025	-0.013	-0.012	-0.008	-0.008	-0.012	.447##	-0.012	-0.029	-0.018	-0.012	0.095	-0.007	-0.013	-0.01	-0.011	-0.018	-0.01	-0.017	-0.013
Halomonas unknown species	-0.054	-0.018	0.097	-0.039	-0.042	-0.016	-0.026	-0.03	-0.029	-0.023	.251##	-0.024	-0.023	0.008	-0.022	-0.02	-0.025	0.139	-0.02	-0.015	-0.023	-0.017	-0.016	-0.023	-0.02	-0.016	.148#	0.106	-0.023	-0.02	-0.02	-0.018	-0.012	-0.013	-0.033	-0.039	-0.019	-0.023	-0.016	-0.019	-0.021	-0.011	.363##	-0.015	-0.017	-0.018	-0.015	-0.026	-0.02
Varibaculum unknown species	-0.049	-0.044	0.07	-0.027	-0.031	-0.02	-0.018	-0.021	0.116	-0.017	-0.015	-0.017	-0.016	-0.014	-0.015	-0.014	-0.018	-0.013	-0.014	-0.011	0.005	-0.02	-0.012	-0.016	-0.014	-0.014	-0.01	-0.012	-0.016	-0.014	-0.014	-0.013	-0.008	-0.009	-0.023	-0.027	-0.013	-0.031	-0.02	0.044	-0.015	-0.008	-0.014	-0.011	-0.012	-0.02	-0.011	-0.018	-0.014
Winkia unknown species	-0.051	-0.046	0.073	-0.028	-0.032	-0.021	-0.018	-0.022	0.139	-0.018	-0.015	-0.018	-0.017	-0.014	-0.016	-0.015	-0.018	-0.014	-0.015	-0.011	0.004	-0.02	-0.012	-0.016	-0.015	-0.014	-0.01	-0.012	-0.017	-0.015	-0.015	-0.013	-0.008	-0.009	-0.024	-0.028	-0.014	-0.032	-0.02	0.05	-0.015	-0.008	-0.014	-0.011	-0.012	-0.02	-0.011	-0.018	-0.015
Proteus unknown species	-0.063	-0.056	-0.042	-0.035	0.078	-0.025	-0.023	-0.019	-0.022	-0.011	-0.019	-0.022	-0.021	.989##	-0.02	-0.018	-0.023	-0.017	-0.018	-0.014	-0.021	-0.025	-0.015	-0.02	-0.018	-0.017	-0.013	-0.015	-0.02	-0.018	-0.018	-0.016	-0.01	0.01	0.01	-0.034	-0.017	-0.039	-0.025	-0.017	-0.019	-0.01	-0.018	-0.014	-0.015	-0.025	0.05	-0.023	-0.018
Aeromonas caviae	0.024	-0.045	-0.022	-0.033	0.067	-0.022	-0.022	.266##	-0.024	-0.012	-0.018	-0.021	0.074	0.004	-0.019	-0.017	-0.022	-0.016	-0.017	-0.013	-0.019	-0.024	-0.014	-0.019	-0.017	-0.016	-0.012	-0.014	-0.019	-0.017	-0.017	-0.015	-0.01	-0.008	0.002	0.034	-0.016	-0.037	-0.024	-0.016	-0.018	-0.009	-0.017	-0.013	-0.014	-0.024	-0.013	-0.022	-0.017
Actinomadura unknown species	-0.046	0.029	-0.041	-0.032	0	-0.008	-0.021	0.012	-0.023	-0.017	-0.017	-0.02	0.005	-0.016	-0.018	-0.016	-0.021	.579##	-0.017	-0.013	-0.019	-0.011	-0.013	-0.018	-0.016	-0.016	-0.012	-0.014	-0.019	-0.017	-0.016	-0.015	-0.01	-0.01	-0.015	-0.031	-0.015	0	-0.011	-0.015	-0.017	-0.009	.239##	0.12	-0.014	-0.01	-0.012	-0.021	-0.016
Enterobacter cloacae	-0.057	-0.048	-0.037	-0.031	.220##	-0.023	-0.014	-0.025	-0.021	0.002	-0.017	-0.02	0.027	-0.005	-0.018	-0.016	-0.021	-0.015	-0.016	-0.012	-0.019	-0.023	-0.013	-0.018	-0.016	.254##	-0.012	.608##	-0.019	-0.017	-0.016	-0.015	-0.009	-0.01	0.082	-0.031	-0.015	-0.036	-0.023	-0.015	-0.017	-0.009	-0.016	-0.013	-0.014	-0.023	-0.012	-0.021	-0.016
Klebsiella grimontii	-0.069	-0.061	-0.02	-0.038	.208##	-0.028	-0.025	-0.03	0.035	.673##	-0.021	-0.024	-0.021	-0.019	-0.022	-0.02	-0.025	-0.019	-0.02	-0.015	-0.023	-0.028	-0.016	-0.022	-0.02	-0.019	-0.014	-0.017	-0.023	-0.02	-0.02	-0.018	-0.011	-0.01	0.051	-0.038	-0.019	-0.043	-0.028	-0.019	-0.021	-0.011	-0.02	-0.015	-0.017	-0.028	-0.015	-0.025	-0.02
Kluyvera ascorbata	-0.063	-0.055	-0.042	-0.035	.335##	-0.025	-0.023	-0.027	0.011	0.012	-0.019	-0.022	0.054	-0.012	-0.02	-0.018	-0.023	-0.017	-0.018	-0.014	-0.021	-0.025	-0.015	-0.02	-0.018	0.003	-0.013	.328##	0.088	-0.018	-0.018	-0.016	-0.01	-0.011	0.109	-0.034	-0.017	-0.039	-0.025	-0.017	-0.019	-0.01	-0.018	-0.014	-0.015	-0.025	-0.014	-0.023	-0.018
Propionimicrobium lymphophilum	-0.05	-0.045	0.071	-0.028	-0.031	-0.02	-0.018	-0.022	0.123	-0.017	-0.015	-0.017	-0.016	-0.014	-0.016	-0.014	-0.018	-0.013	-0.014	-0.011	0.005	-0.02	-0.012	-0.016	-0.014	-0.014	-0.01	-0.012	-0.016	-0.014	-0.014	-0.013	-0.008	-0.009	-0.023	-0.027	-0.013	-0.031	-0.02	0.046	-0.015	-0.008	-0.014	-0.011	-0.012	-0.02	-0.011	-0.018	-0.014
Atlantibacter hermannii	-0.047	-0.023	0.015	-0.026	0.062	-0.014	-0.017	-0.02	-0.019	-0.007	-0.014	-0.016	0.066	-0.013	-0.015	-0.014	-0.017	-0.013	-0.014	-0.01	-0.015	-0.019	-0.011	-0.015	-0.014	-0.013	-0.01	-0.011	-0.015	-0.014	-0.014	-0.012	-0.008	-0.001	0.004	-0.026	-0.013	-0.03	-0.019	-0.013	-0.014	-0.008	-0.013	-0.01	-0.011	-0.019	-0.01	-0.017	-0.013
Cloacibacterium normanense	-0.037	-0.036	-0.037	-0.028	0.104	-0.021	0.007	-0.022	-0.021	0.06	0.036	-0.018	-0.017	-0.014	.194##	-0.015	-0.019	-0.014	-0.015	-0.011	-0.017	-0.021	-0.012	-0.017	-0.015	-0.014	-0.011	-0.012	-0.017	-0.015	-0.015	-0.013	-0.009	-0.009	0.018	-0.028	-0.014	-0.032	-0.021	-0.014	-0.015	0.001	-0.015	-0.011	-0.012	-0.021	-0.011	0.015	-0.015
Blautia unknown species	-0.039	-0.064	-0.049	-0.039	-0.016	-0.029	-0.026	.266##	-0.029	-0.021	-0.017	-0.025	-0.017	-0.02	-0.022	-0.02	0.017	-0.019	-0.02	-0.016	.267##	-0.028	-0.016	-0.023	.192##	0.027	-0.015	-0.017	-0.023	.438##	-0.02	-0.018	-0.012	-0.013	-0.025	.407##	-0.019	-0.045	-0.028	-0.019	0.015	-0.011	-0.02	-0.016	-0.017	-0.028	-0.015	-0.026	-0.02
Streptococcus thermophilus	-0.052	-0.043	-0.032	-0.029	-0.032	-0.021	-0.019	-0.015	0.017	-0.016	-0.016	-0.018	-0.017	-0.014	.218##	-0.015	-0.019	-0.014	-0.015	-0.011	-0.017	-0.021	-0.012	-0.017	-0.015	-0.014	-0.011	-0.012	-0.006	0.037	-0.015	-0.013	-0.009	-0.009	-0.024	-0.028	-0.014	-0.032	-0.021	.604##	-0.016	0.007	-0.015	-0.011	-0.012	-0.021	-0.011	0.039	-0.015
Roseburia unknown species	-0.038	-0.046	-0.037	-0.029	-0.003	-0.021	-0.019	-0.006	-0.021	-0.009	-0.011	-0.018	-0.012	-0.014	-0.016	.387##	-0.019	-0.014	0.093	-0.011	-0.017	-0.021	-0.012	-0.017	-0.015	0.111	-0.011	-0.012	-0.017	.409##	-0.015	-0.013	-0.009	0.015	-0.003	.167#	-0.014	-0.032	-0.021	-0.014	-0.016	-0.008	-0.015	-0.011	-0.012	-0.021	-0.011	-0.019	-0.015
Eubacterium unknown species	-0.038	-0.046	-0.037	-0.029	-0.003	-0.021	-0.019	-0.006	-0.021	-0.009	-0.011	-0.018	-0.012	-0.014	-0.016	.392##	-0.019	-0.014	0.094	-0.011	-0.017	-0.021	-0.012	-0.017	-0.015	0.112	-0.011	-0.012	-0.017	.401##	-0.015	-0.013	-0.009	0.015	-0.003	.163#	-0.014	-0.032	-0.021	-0.014	-0.016	-0.008	-0.015	-0.011	-0.012	-0.021	-0.011	-0.019	-0.015
Paenibacillus polymyxa	-0.05	.301##	-0.036	-0.028	-0.031	-0.02	-0.018	-0.021	-0.02	-0.017	-0.015	-0.013	-0.016	-0.014	-0.016	-0.014	-0.018	-0.013	-0.014	-0.011	-0.016	-0.02	-0.012	-0.016	-0.014	-0.014	-0.01	-0.012	-0.016	-0.014	-0.014	-0.013	-0.008	-0.009	-0.023	-0.027	0.004	0.117	-0.02	-0.013	-0.015	-0.008	-0.014	-0.011	-0.012	-0.02	-0.011	-0.018	-0.014
Clostridioides unknown species	0.141	-0.046	-0.037	-0.029	-0.032	-0.021	-0.019	-0.022	-0.021	0.019	-0.016	-0.018	-0.017	-0.014	-0.016	-0.015	-0.019	-0.014	-0.015	-0.011	-0.017	-0.021	-0.012	-0.017	-0.015	-0.014	-0.011	-0.012	.845##	-0.015	-0.015	-0.013	-0.009	-0.009	-0.024	-0.028	-0.014	-0.033	-0.021	-0.014	-0.016	-0.008	-0.015	-0.011	-0.012	-0.021	-0.011	-0.019	-0.015
Tessaracoccus unknown species	-0.051	-0.046	0.072	-0.028	-0.032	-0.02	-0.018	-0.022	0.137	-0.017	-0.015	-0.018	-0.017	-0.014	-0.016	-0.015	-0.018	-0.014	-0.015	-0.011	0.004	-0.02	-0.012	-0.016	-0.015	-0.014	-0.01	-0.012	-0.017	-0.015	-0.015	-0.013	-0.008	-0.009	-0.024	-0.028	-0.014	-0.032	-0.02	0.05	-0.015	-0.008	-0.014	-0.011	-0.012	-0.02	-0.011	-0.018	-0.015
Brachybacterium unknown species	-0.051	-0.037	0.017	-0.028	-0.032	-0.02	-0.018	-0.022	-0.013	-0.017	-0.015	-0.018	-0.017	-0.014	.396##	-0.015	-0.012	-0.014	0.016	-0.011	-0.004	-0.02	-0.012	-0.016	-0.015	-0.014	-0.01	-0.012	-0.016	-0.015	-0.015	-0.013	-0.008	-0.009	-0.024	-0.028	-0.014	-0.032	-0.02	-0.002	-0.015	-0.008	-0.014	-0.011	-0.012	-0.02	-0.011	0.132	0.052
Bacteroides xylanisolvens	-0.011	-0.046	-0.025	-0.029	-0.032	-0.021	-0.019	-0.022	-0.021	-0.018	.555##	-0.018	-0.017	-0.014	-0.016	-0.015	-0.019	-0.014	-0.015	-0.011	-0.008	-0.021	-0.012	-0.017	-0.015	-0.014	-0.011	-0.012	-0.017	-0.015	-0.015	-0.013	-0.009	-0.009	-0.024	.418##	-0.014	-0.032	-0.021	.201##	0.007	-0.008	-0.015	-0.011	-0.012	-0.021	-0.011	-0.019	-0.015
Diaphorobacter polyhydroxybutyrativorans	-0.038	-0.036	-0.037	-0.029	0.098	-0.021	0.005	-0.022	-0.021	0.055	0.043	-0.018	-0.017	-0.014	.206##	-0.015	-0.019	-0.014	-0.015	-0.011	-0.017	-0.021	-0.012	-0.017	-0.015	-0.014	-0.011	-0.012	-0.017	-0.015	-0.015	-0.013	-0.009	-0.009	0.016	-0.028	-0.014	-0.033	-0.021	-0.014	-0.016	0.002	-0.015	-0.011	-0.012	-0.021	-0.011	0.019	-0.015
Prevotella unknown species	0.047	-0.039	-0.034	-0.014	-0.032	-0.021	-0.019	.239##	-0.021	-0.018	-0.016	-0.018	-0.017	-0.014	-0.016	-0.015	-0.019	-0.014	-0.015	-0.011	-0.017	-0.021	-0.012	-0.017	-0.015	-0.014	-0.011	-0.012	-0.017	-0.015	-0.015	-0.013	-0.009	-0.009	-0.024	0.006	-0.014	-0.032	-0.021	-0.014	-0.015	-0.008	-0.015	-0.011	-0.012	-0.021	-0.011	-0.019	-0.015
Georgenia unknown species	-0.051	-0.045	0.072	-0.028	-0.032	-0.02	-0.018	-0.022	0.135	-0.017	-0.015	-0.018	-0.017	-0.014	-0.016	-0.015	-0.018	-0.014	-0.015	-0.011	0.004	-0.02	-0.012	-0.016	-0.015	-0.014	-0.01	-0.012	-0.017	-0.015	-0.015	-0.013	-0.008	-0.009	-0.024	-0.028	-0.014	-0.032	-0.02	0.049	-0.015	-0.008	-0.014	-0.011	-0.012	-0.02	-0.011	-0.018	-0.015
Enterocloster bolteae	-0.011	-0.046	-0.025	-0.029	-0.032	-0.021	-0.019	-0.022	-0.021	-0.018	.556##	-0.018	-0.017	-0.014	-0.016	-0.015	-0.019	-0.014	-0.015	-0.011	-0.006	-0.021	-0.012	-0.017	-0.015	-0.014	-0.011	-0.012	-0.017	-0.015	-0.015	-0.013	-0.009	-0.009	-0.024	.425##	-0.014	-0.033	-0.021	.203##	0.004	-0.008	-0.015	-0.011	-0.012	-0.021	-0.011	-0.019	-0.015
[truncated: 108 more columns]

## Sheet: Table S7
Table S7. Statistically significant differences in microbial pathways between healthy and NEC samples.
EC number	Mean Control	Mean NEC	p-value
2.1.1.188	7.02239e-07	0	0.000635867	rRNA large subunit methyltransferase II
2.1.4.2	7.02079e-07	0	0.00868934	L-arginine:inosamine-phosphate amidinotransferase
4.1.1.2	1.3207e-05	7.34855e-08	0.0049937	oxalate decarboxylase
1.1.1.90	1.775e-06	1.81818e-08	0.0471924	5-(hydroxymethyl)-2-methylphenol dehydrogenase
5.2.1.1	1.6101e-05	2.00344e-07	0.00712049	maleate isomerase
3.4.21.110	0.000421664	5.81728e-06	0.000186142	Streptococcal C5a peptidase
1.2.5.2	1.6207e-05	2.62987e-07	0.00630036	-
5.1.2.2	2.90114e-05	4.73818e-07	0.00722448	mandelate racemase
3.5.1.106	1.63829e-05	3.0122e-07	0.00764808	<i>N</i>-formylmaleamate deformylase
1.14.13.114	2.36096e-05	4.56135e-07	0.00763855	6-hydroxynicotinate 3-monooxygenase
2.1.4.1	2.94423e-06	6.90909e-08	0.0152285	glycine amidinotransferase
4.2.2.1	0.00032307	7.68868e-06	0.000209861	-
1.1.1.268	9.96954e-07	2.90909e-08	0.0100943	2-(R)-hydroxypropyl-CoM dehydrogenase
3.2.2.17	1.87108e-05	6.83942e-07	0.000242334	Pyrimidine dimer DNA-glycosylase
6.3.2.26	0.000156374	5.72274e-06	0.00883466	&delta;-(L-&alpha;-aminoadipyl)-L-cysteinyl-D-valine synthetase
3.2.1.51	1.92657e-07	7.27273e-09	0.0420665	&alpha;-fucosidase
3.1.4.17	3.26754e-05	1.273e-06	0.00170442	-
1.14.13.22	1.68673e-05	7.20007e-07	0.00896264	cyclohexanone monooxygenase
1.2.1.9	8.29274e-05	3.77809e-06	0.000229454	glyceraldehyde-3-phosphate dehydrogenase
1.8.99.2	1.67037e-05	1.0037e-06	0.013143	adenylylsulfate reductase
1.2.1.68	9.84705e-06	5.92698e-07	0.00355531	coniferaldehyde:NAD(P)+ oxidoreductase
1.13.11.9	2.1439e-05	1.31672e-06	0.0107825	2,5-dihydroxypyridine dioxygenase
3.2.1.18	0.000111183	6.83342e-06	0.000288463	sialidase
5.3.3.1	4.41214e-07	2.90909e-08	0.0176056	cholestenone isomerase
3.4.24.71	8.14861e-05	5.55421e-06	0.000231598	-
5.1.1.12	0.000107505	7.45042e-06	0.010789	ornithine racemase
1.5.1.39	2.41632e-05	1.69436e-06	0.000186132	FMN reductase [NAD(P)H]
2.7.1.87	9.12266e-06	6.65235e-07	0.00905512	-
3.1.4.4	3.51451e-05	2.57342e-06	0.00977168	phospholipase D
1.13.12.7	1.26563e-06	9.66836e-08	0.0166555	luciferin 4-monooxygenase
6.2.1.27	4.29158e-06	3.37664e-07	0.0098959	4-hydroxybenzoate-CoA ligase
1.4.7.1	2.04926e-05	1.73523e-06	0.00609912	glutamate synthase (ferredoxin)
2.7.7.43	8.67729e-05	7.54907e-06	0.000960426	cytidine 5'-monophosphate <i>N</i>-acetylneuraminate synthetase
4.2.1.68	6.14418e-07	5.41109e-08	0.0223887	-
3.2.1.39	6.22434e-07	5.81818e-08	0.0297294	-
5.1.3.26	7.63236e-06	7.52595e-07	0.0219419	<i>N</i>-acetyl-&alpha;-D-glucosaminyl-diphospho-<i>ditrans,octacis</i>-undecaprenol 4-epimerase
2.3.1.204	1.14901e-05	1.16943e-06	0.000705761	GcvH:[lipoyl domain] amidotransferase
2.3.2.3	2.41687e-05	2.47925e-06	0.00761613	phosphatidylglycerol lysyltransferase
2.3.1.37	2.52602e-05	2.63984e-06	0.0113458	5-aminolevulinate synthase
5.1.1.13	3.52099e-05	3.83727e-06	0.00931164	aspartate racemase
3.5.1.14	1.64709e-05	1.92728e-06	0.00068282	aminoacylase
3.4.24.40	9.48235e-05	1.11153e-05	0.015477	-
3.4.14.11	0.000256756	3.19288e-05	0.000751252	X-Pro dipeptidyl-peptidase
3.6.1.29	1.19913e-05	1.62684e-06	0.00105956	P<sup>1</sup>,P<sup>3</sup>-<i>bis</i>(5'-adenosyl) triphosphate hydrolase
1.1.1.80	1.38576e-06	1.92727e-07	0.0228262	propan-2-ol:NADP+ oxidoreductase
5.1.1.11	6.03036e-05	8.50513e-06	0.0161328	-
3.1.4.3	2.57426e-05	3.65039e-06	0.00963543	non-specific phospholipase C5
3.4.13.19	1.10181e-05	1.65855e-06	0.00731044	LTD4 dipeptidase 2
1.1.3.21	1.97328e-05	3.00293e-06	0.00155231	-
2.3.1.28	9.75834e-06	1.61155e-06	0.000262669	chloramphenicol <em>O</em>-acetyltransferase
2.6.1.18	2.45861e-05	4.16828e-06	0.0277823	&beta;-alanine aminotransferase
1.1.1.303	4.56343e-05	8.10924e-06	0.000151105	[(R)-acetoin forming]-diacetyl reductase
3.2.1.41	0.000645241	0.000115177	0.00034328	&alpha;-1,6-glucanohydrolase - pullulanase
2.7.1.211	4.68488e-05	8.54996e-06	0.000257099	Enzyme II<sup>scr</sup>
2.7.7.49	0.00202487	0.000369611	0.0363607	DNA nucleotidyltransferase
4.3.1.16	3.28892e-05	6.16701e-06	0.010167	L-<i>threo</i>-3-hydroxy aspartate dehydratase
4.1.1.77	9.9544e-06	1.86909e-06	0.0117158	-
1.13.11.11	1.61647e-05	3.07914e-06	0.0300132	tryptophan 2,3-dioxygenase
1.11.1.7	1.52344e-06	2.96391e-07	0.0264317	alkaline peroxidase
2.6.1.92	1.28789e-05	2.55303e-06	0.0405266	UDP-2-acetamido-2,6-dideoxy-&beta;-L-<i>arabino</i>-hex-4-ulose aminotransferase
3.4.21.26	7.44356e-06	1.5055e-06	0.00686408	Prolyl endopeptidase
2.3.1.189	1.70922e-05	3.55215e-06	0.0134609	mycothiol synthase
3.4.11.24	5.1237e-05	1.08608e-05	0.00247731	Serratia marcescens extracellular proteinase
3.4.22.40	8.33313e-05	1.87305e-05	0.00318869	-
3.2.1.183	0.000123985	2.79213e-05	0.000723307	UDP-<i>N</i>-acetylglucosamine 2-epimerase
7.6.2.9	6.74782e-05	1.52802e-05	2.44513e-05	transport of a quarternary amine
2.5.1.56	0.000104613	2.42999e-05	0.000813865	<i>N</i>-acetylneuraminate synthase
1.2.1.85	2.06909e-06	4.82075e-07	0.00075756	2-hydroxymuconate semialdehyde dehydrogenase
2.7.7.33	7.50866e-06	1.75789e-06	0.0392442	glucose-1-phosphate cytidylyltransferase
2.8.3.5	3.3856e-05	8.02146e-06	0.0130246	acetoacetate CoA-transferase
5.3.1.26	0.000268087	6.46603e-05	0.00161607	D-galactose-6-phosphate isomerase
2.7.7.40	7.42492e-05	1.84007e-05	0.00264374	ribitol-5-phosphate cytidylyltransferase
2.6.1.51	2.90247e-05	7.43909e-06	0.0143287	serine--pyruvate aminotransferase
6.3.5.1	4.15391e-05	1.11482e-05	0.0260222	5-formaminoimidazole-4-carboxamide-1-&beta;-D-ribofuranosyl 5'-monophosphate synthetase
6.3.4.6	0.000108309	3.1553e-05	0.0164597	urea carboxylase
2.7.8.6	4.61172e-05	1.39045e-05	0.00217719	undecaprenyl-phosphate galactose phosphotransferase
4.3.1.12	2.95344e-05	8.97206e-06	0.0221247	ornithine cyclodeaminase
3.2.1.31	0.000227706	7.04561e-05	0.000527933	luteolin glucuronide &beta;-glucuronidase
1.1.1.9	1.30201e-06	4.07145e-07	0.0491829	xylitol dehydrogenase
2.1.1.10	0.000219825	7.14392e-05	1.01567e-05	homocysteine S-methyltransferase
4.1.1.86	3.49618e-05	1.20751e-05	0.0234568	L-2,4-diaminobutyrate decarboxylase
3.1.26.8	0.000192591	6.69054e-05	0.00313825	5S ribosomal maturation nuclease
7.3.2.1	0.000345943	0.000122282	0.000226238	transport of phosphate
4.2.1.17	0.00011496	4.06978e-05	0.000122622	(2<i>E</i>)-propylpent-2-enoyl-CoA hydratase
1.14.13.59	5.87927e-05	2.15809e-05	0.00719958	nitric oxide synthase
2.7.8.36	6.28926e-06	2.31286e-06	0.0358908	<i>N,N'</i>-diacetylbacilliosaminyl-1-phosphate transferase
3.5.4.12	4.79714e-05	1.76687e-05	0.00711454	deoxycytidylate deaminase
2.6.1.85	0.000241261	8.90417e-05	5.35542e-05	4-amino-4-deoxychorismate synthase
1.1.1.304	0.00010872	4.07864e-05	0.00173502	diacetyl reductase
3.5.1.125	3.62667e-05	1.37246e-05	0.00391054	N<sup>2</sup>-acetyl-L-2,4-diaminobutanoate deacetylase
7.5.2.7	0.000237156	8.99472e-05	0.0023732	-
2.7.7.39	4.47734e-05	1.74306e-05	0.0162051	glycerol-3-phosphate cytidylyltransferase
2.7.4.7	7.71833e-05	3.02644e-05	0.0207184	4-amino-2-methyl-5-phosphomethylpyrimidine kinase
2.4.2.3	0.000180664	7.25769e-05	7.08148e-07	deoxyuridine phosphorylase
2.7.7.27	0.000393549	0.000159309	3.23279e-06	ADP-glucose pyrophosphorylase
1.16.1.1	0.000119246	4.89714e-05	0.0320287	mercury(II) reductase
1.1.1.381	3.26994e-05	1.37175e-05	9.04988e-06	-
1.5.1.20	0.000301369	0.000127052	1.04861e-05	5,10-methylenetetrahydrofolate reductase
6.3.2.5	6.40508e-05	2.72483e-05	0.0304858	phosphopantothenoylcysteine synthetase
1.4.1.3	6.17072e-05	2.64619e-05	0.0114646	glutamate dehydrogenase
3.5.2.10	4.42586e-05	1.93661e-05	0.000509869	-
4.1.3.3	0.000163248	7.23537e-05	0.000561733	<i>N</i>-acetylneuraminate lyase
3.4.11.7	0.000129445	5.7883e-05	0.0350578	-
5.3.1.12	0.000315824	0.000141704	1.95454e-08	D-galacturonate isomerase
2.7.9.1	0.000369142	0.000165841	0.0072232	pyruvate, phosphate dikinase
4.1.1.1	6.0801e-05	2.73482e-05	0.0208712	pyruvate decarboxylase
3.4.13.20	0.000120769	5.48614e-05	0.0105168	Beta-Ala-His dipeptidase
7.6.2.5	0.000146649	6.67838e-05	0.000168274	-
2.7.7.3	0.000185847	8.50944e-05	0.000121425	4'-phosphopantetheine adenylyltransferase
1.1.1.93	7.89318e-05	3.61438e-05	0.0114999	L-tartrate dehydrogenase
3.2.2.23	7.65266e-05	3.5211e-05	0.0378974	DNA-formamidopyrimidine glycosylase
6.3.1.11	0.000126196	5.88596e-05	0.0387346	stearate adenylyltransferase
4.1.1.74	1.54291e-05	3.47444e-05	0.00328594	indolepyruvate decarboxylase
1.1.1.133	0.000181994	8.52566e-05	0.000590298	dTDP-4-dehydrorhamnose reductase
4.3.2.3	5.32281e-05	2.49728e-05	0.0290173	imidazole glycerol phosphate synthase
3.5.1.4	0.000213775	0.000100939	0.0202216	acetamide amidase
5.4.3.2	3.61936e-05	1.71639e-05	0.0299691	phenylalanine aminomutase [(<i>S</i>)-&beta;-phenylalanine-forming]
7.5.2.5	1.13415e-05	5.41818e-06	0.0301629	-
4.4.1.5	9.44567e-05	4.54e-05	7.37563e-06	glyoxalase I
2.6.1.52	0.000218694	0.00010587	3.74516e-08	phosphohydroxythreonine aminotransferase
3.5.4.25	0.000110474	9.30421e-05	4.0894e-05	GTP cyclohydrolase
4.1.3.16	0.000201896	9.96322e-05	0.000453074	4-hydroxy-2-oxoglutarate aldolase
5.4.2.7	0.000514713	0.000255675	4.32922e-05	phosphodeoxyribomutase
1.8.5.7	0.000170353	8.49822e-05	4.38938e-06	2,3,5-trichloro-6-S-glutathionylhydroquinone reductase
2.8.1.13	0.000199957	0.000100186	0.00723344	tRNA 2-thiolation protein
2.5.1.9	0.000134217	6.80007e-05	2.25107e-06	riboflavin synthase
4.1.1.96	4.87736e-05	2.47596e-05	0.0158933	carboxynorspermidine decarboxylase
2.7.14.1	0.000257494	0.000131058	0.0057353	-
2.7.7.72	0.000424405	0.000216383	0.000693993	CCA tRNA nucleotidyltransferase
4.3.2.1	0.000351647	0.000180191	3.28758e-07	argininosuccinate lyase
2.7.1.201	0.000559068	0.000286675	0.000322988	Trehalose PTS permease.
1.1.1.79	0.000264662	0.000135976	1.55023e-05	glyoxylate reductase (NADP<small><sup>+</sup></small>)
7.5.2.8	0.000140613	7.22527e-05	0.00077711	-
3.1.3.48	9.22358e-05	4.75702e-05	0.00117419	protein-tyrosine phosphatase
6.3.1.1	0.000234983	0.000121429	5.05476e-06	asparagine synthetase
4.1.1.21	0.00014334	7.43892e-05	9.29387e-05	phosphoribosylaminoimidazole carboxylase
4.1.1.31	0.000523516	0.000274774	1.76628e-05	phosphoenolpyruvate carboxylase
6.3.4.13	0.000427317	0.000230216	0.000195022	phosphoribosylglycinamidine synthetase
2.7.2.3	0.000196752	0.000106039	9.61673e-05	3-phosphoglycerate kinase
1.1.1.127	0.000166883	8.99588e-05	0.00149822	2-keto-3-deoxy-D-gluconate dehydrogenase
3.6.1.23	0.000116561	6.3245e-05	3.13093e-06	deoxyuridine 5'-triphosphate nucleotidohydrolase
1.4.1.4	0.000318899	0.000173905	5.7844e-07	L-glutamate:NADP+ oxidoreductase (deaminating)
3.1.3.23	0.000433016	0.000236604	0.000815371	phosphosugar phosphatase
3.1.1.32	1.987e-05	1.08602e-05	0.0375804	phospholipase A1
2.4.1.21	0.000285787	0.000157217	4.37123e-06	starch synthase
2.1.1.265	7.98009e-05	4.39706e-05	9.72694e-05	tellurite methyltransferase
3.5.3.11	0.000199748	0.000111607	0.00443113	arginase
4.2.1.8	0.000418633	0.000234364	0.000143888	D-mannonate dehydratase
2.1.2.2	0.000168817	9.47149e-05	2.23353e-05	phosphoribosylglycinamide formyltransferase 1
2.8.1.6	0.000210608	0.000118253	2.16803e-06	biotin synthase
2.4.2.1	0.000270853	0.000152409	0.000451921	xanthosine phosphorylase
2.7.1.31	7.77123e-05	4.37372e-05	0.00830808	ketohexokinase
2.7.4.8	0.000165713	9.32667e-05	0.00026764	GMP kinase
6.3.4.5	0.000310575	0.000175102	6.48214e-07	arginosuccinate synthetase
1.17.4.1	0.00112233	0.000638697	6.62212e-05	ribonucleoside diphosphate reductase
2.5.1.78	0.000100733	5.73564e-05	7.66725e-07	6,7-dimethyl-8-ribityllumazine synthase
2.4.1.25	0.000402492	0.000229848	4.5445e-06	maltotriose &alpha;-1,4-glucanotransferase
1.5.1.5	0.000184481	0.000105351	9.56062e-05	NADP<SUP>+</SUP>-dependent methylenetetrahydrofolate dehydrogenase
6.3.5.3	0.00105193	0.000601753	7.24967e-05	phosphoribosylformylglycinamidine synthase
3.5.4.4	0.000218295	0.000125007	0.000107215	deoxyadenosine deaminase
2.7.1.11	0.000307292	0.000176134	1.39248e-06	6-phosphofructokinase
5.4.99.5	0.000306752	0.000176388	2.46283e-05	chorismate mutase
5.4.2.2	0.000384776	0.000221273	0.000123299	phosphoglucomutase
3.2.2.20	0.000123031	7.07627e-05	1.43046e-05	3 methyl-adenine DNA glycosylase
7.3.2.3	0.00021378	0.000123045	0.0159579	-
6.3.3.1	0.000309524	0.000178558	0.00021985	phosphoribosylaminoimidazole synthetase
3.1.3.3	0.00018253	0.000105932	3.17059e-06	3-phosphoserine phosphatase
7.3.2.2	0.000205899	0.000119948	0.0135282	-
3.6.1.1	0.000230198	0.000134199	0.000225389	inorganic diphosphatase
2.7.1.50	0.000163827	9.55229e-05	0.000532386	hydroxyethylthiazole kinase
3.5.4.10	0.000475487	0.000278302	9.77658e-05	IMP cyclohydrolase
3.1.4.16	0.000292201	0.000171148	2.591e-05	adenosine 2'3'-cyclic phosphodiesterase
2.1.1.79	0.000207771	0.000121873	0.000188627	cyclopropane synthase
2.6.1.1	0.000312268	0.000183259	0.000463106	aspartate aminotransferase
7.2.2.10	0.000481081	0.000282958	0.041121	Calcium pump.
2.1.1.193	0.00019007	0.000111797	0.000129667	16S rRNA m<sup>3</sup>U1498 methyltransferase
2.7.7.24	0.000272989	0.000161531	2.27965e-05	glucose-1-phosphate thymidylyltransferase
3.2.1.93	0.000578404	0.000343174	0.00352813	trehalose-6-phosphate hydrolase
6.3.4.14	0.000343138	0.000203697	2.97524e-06	biotin carboxylase
1.7.1.7	0.000283044	0.000168171	0.000849599	GMP reductase
4.2.1.11	0.000391267	0.000233286	9.24297e-07	phosphopyruvate hydratase
4.2.1.46	0.000326068	0.000194483	9.44256e-07	dTDP-glucose 4,6-dehydratase
2.3.2.8	3.89698e-05	2.3324e-05	0.00827775	arginyl-tRNA--protein transferase
1.2.1.16	0.000144196	8.65059e-05	0.0127571	succinate-semialdehyde dehydrogenase
5.4.99.23	0.000159813	9.58761e-05	7.08929e-05	23S rRNA pseudouridine<sup>1911/1915/1917</sup> synthase
2.1.3.3	0.000415151	0.000249273	0.00127439	ornithine carbamoyltransferase
3.5.4.26	0.000214705	0.000129305	3.019e-06	diaminohydroxyphosphoribosylaminopyrimidine deaminase
4.1.99.1	3.88518e-05	0.000117985	9.72665e-05	tryptophanase
6.3.4.3	0.000235961	0.000142445	0.0315651	formate:tetrahydropteroylpolyglutamate ligase
2.7.6.1	0.000378859	0.000228955	0.00166657	ribose-phosphate pyrophosphokinase
1.8.1.7	0.000308844	0.000186873	0.00036975	glutathione reductase
2.4.2.18	9.08673e-05	5.50485e-05	0.0258786	anthranilate phosphoribosyl transferase
2.3.1.1	0.000254708	0.000154782	0.000114603	<i>N</i>-acetylglutamate synthase
1.1.1.35	0.000217863	0.000132574	0.00695013	(S)-3-hydroxyacyl-CoA:NAD+ oxidoreductase
2.7.1.121	0.000464561	0.00028512	0.000175859	dihydroxyacetone kinase
6.1.1.4	0.00075419	0.00046315	0.000176634	leucine&mdash;tRNA ligase
1.2.1.41	0.000327507	0.000201135	1.61494e-05	glutamate-5-semialdehyde dehydrogenase
1.1.1.346	0.000106499	6.54366e-05	0.00106178	6-phosphogluconate dehydrogenase
4.3.2.2	0.000390858	0.000242351	0.000322735	5'-phosphoribosyl-4-(N-succinocarboxamide)-5-aminoimidazole lyase
2.7.7.18	0.000141402	8.79113e-05	0.000110142	nicotinamide mononucleotide adenylyltransferase
3.2.1.1	0.000512444	0.00032028	6.42808e-05	&alpha;-amylase
6.1.1.21	0.000332897	0.00020815	5.66432e-05	histidine&mdash;tRNA ligase
2.4.1.18	0.000380626	0.000238086	3.35426e-05	1,4-alpha-glucan branching enzyme
4.1.2.4	0.000224053	0.000140228	2.14244e-06	deoxyribose-phosphate aldolase
6.1.1.12	0.000489743	0.000306977	0.000845222	aspartyl-tRNA<sup>Asp</sup> synthetase
7.6.2.11	0.000568426	0.000357194	0.00209955	putrescine/spermidine ABC transporter
2.1.1.199	0.000297613	0.000187444	8.6569e-05	16S rRNA m<sup>4</sup>C1402 methyltransferase
2.7.7.85	0.000130493	8.22075e-05	0.0461592	diadenylate cyclase
3.2.1.26	0.000374005	0.000235808	0.000550801	sucrose &beta;-fructofuranosidase
2.1.1.192	0.000217839	0.000137381	4.10696e-05	23S rRNA m<sup>2</sup>A2503 methyltransferase
4.1.1.5	0.000111005	7.00203e-05	0.0157999	acetolactate decarboxylase
2.4.1.1	0.000830107	0.000525308	9.31594e-05	maltodextrin phosphorylase
2.7.6.5	0.000432412	0.000273755	6.5378e-05	GDP diphosphokinase
2.7.1.59	0.000110225	6.98588e-05	0.000605669	<i>N</i>-acetylglucosamine kinase
5.1.3.22	0.000276443	0.000175354	0.00471755	L-ribulose-5-phosphate 3-epimerase
1.1.1.100	0.000223765	0.00014232	0.000147581	(<i>R</i>)-3-hydroxydodecanoyl-[acyl-carrier-protein]:NADP+ oxidoreductase
2.6.1.42	0.000210074	0.000134151	0.000570293	branched chain amino acid transaminase
4.2.1.59	0.000169454	0.000108363	0.00092127	(3<i>R</i>)-3-hydroxyacyl-[acyl-carrier protein] dehydratase
5.1.1.3	0.000235208	0.000151112	0.000522034	glutamate racemase
2.3.1.180	0.000194726	0.000125133	0.00238441	&beta;-ketoacyl-[acyl-carrier-protein] synthase
2.7.8.13	0.000273539	0.000175976	5.15359e-05	UDP-<i>N</i>-acetylmuramoyl-L-alanyl-D-glutamyl-<I>meso</I>-2,6-diaminopimelyl-D-alanyl-D-alanine:di-<i>trans</i>,poly-<i>cis</i>-undecaprenyl phosphate phospho-N-acetylmuramoyl-pentapeptide-transferase
2.7.4.22	0.000196039	0.000126407	0.000193878	UMP kinase
6.3.2.6	0.000192561	0.000124331	0.000175166	phosphoribosylaminoimidazole-succinocarboxamide synthase
6.4.1.2	0.000276451	0.000178618	0.00649729	acetyl-CoA carboxylase
5.4.99.25	0.000178865	0.000115661	6.40772e-05	tRNA pseudouridine<sup>55</sup> synthase
2.7.7.64	0.000119223	7.71082e-05	0.0195214	cobinamide phosphate guanylyltransferase
2.6.1.2	0.000320142	0.000207136	0.000312571	alanine transaminase
3.1.2.14	0.00011402	7.37874e-05	0.00478282	single stranded endodeoxyribonuclease
4.4.1.21	0.000121647	7.9084e-05	0.00125891	<i>S</i>-ribosylhomocysteine lyase
6.3.2.2	0.000492441	0.000320697	0.000490313	glutamate--cysteine ligase
2.5.1.7	0.000455693	0.000297436	0.00528388	UDP-N-acetylglucosamine 1-carboxyvinyltransferase
2.5.1.31	0.000162313	0.000106044	0.000339914	<i>ditrans,polycis</i>-undecaprenyl-diphosphate synthase [(2<i>E</i>,6<i>E</i>)-farnesyl-diphosphate specific]
2.4.2.7	0.000125438	8.2181e-05	0.000188098	adenine phosphoribosyltransferase
6.3.4.2	0.000435925	0.000285682	0.000131131	CTP synthetase
4.2.1.1	0.00012263	8.04041e-05	0.0483249	octadecanal decarbonylase
3.4.21.83	0.000223061	0.000146486	0.048125	-
2.8.1.7	0.000517708	0.00034037	0.000448709	cysteine desulfurase
1.1.1.290	0.000133361	8.77565e-05	0.00171818	erythronate-4-phosphate dehydrogenase
6.1.1.22	0.000304934	0.000200704	0.000577047	asparagine&mdash;tRNA ligase
1.1.1.94	0.000252092	0.000166238	0.00021026	glycerol-3-phosphate dehydrogenase
2.4.2.14	0.000372867	0.000246322	0.000577594	phosphoribosylpyrophosphate amidotransferase
2.7.7.8	0.00058547	0.000387755	0.000153488	polynucleotide phosphorylase
2.1.1.190	0.00046189	0.0003061	0.0101067	23S rRNA m<sup>5</sup>U1939 methyltransferase
2.7.1.25	0.00011751	7.7898e-05	0.000353277	APS kinase
2.1.1.182	0.000221881	0.000147777	0.000454957	16S rRNA m<sup>6</sup><sub>2</sub>A1518,m<sup>6</sup><sub>2</sub>A1519 dimethyltransferase
3.5.4.33	0.000110859	7.39439e-05	0.000767877	-
2.7.7.6	0.0025701	0.00171719	9.10267e-05	RNA polymerase
2.1.1.14	0.000568185	0.000379691	0.000179673	cobalamin-independent methionine synthase
2.5.1.3	0.000143724	9.64733e-05	0.000449509	thiamine monophosphate pyrophosphorylase
2.3.1.39	0.000175527	0.000117885	0.00383546	[acyl-carrier-protein] <em>S</em>-malonyltransferase
1.17.4.2	0.000601986	0.00040474	5.21962e-05	Ribonucleotide reductase.
5.3.1.17	0.000128294	8.63174e-05	0.0140353	phosphoribosyl-formimino-5-aminoimidazole-4-carboxamide ribonucleotide isomerase
6.3.4.18	0.000298403	0.000200859	0.0247201	5-(carboxyamino)imidazole ribonucleotide synthase
1.1.1.205	0.000402451	0.000270954	0.000963123	IMP dehydrogenase
6.1.1.15	0.000458232	0.000308752	0.000637801	proline&mdash;tRNA ligase
2.3.1.30	0.000179894	0.000121271	7.38945e-05	serine acetyltransferase
4.2.3.1	0.000321255	0.000217286	0.000157886	threonine synthase
2.7.4.25	0.000142975	9.67564e-05	0.000786984	dCMP kinase
6.1.1.17	0.000389543	0.000263691	0.00199943	glutamyl-tRNA<sup>Glu</sup> synthetase
2.5.1.6	0.000348218	0.000235744	0.00278657	methionine adenosyltransferase
2.7.4.3	0.000151171	0.000102372	0.0125783	AMP kinase
1.17.7.4	0.00018136	0.000122942	0.00123572	4-hydroxy-3-methylbut-2-en-1-yl diphosphate synthase
5.4.99.62	0.000100301	6.80197e-05	0.00175163	D-ribose pyranase
3.1.1.96	0.000104578	7.09739e-05	0.000159258	D-aminoacyl-tRNA deacylase
4.2.3.5	0.000279715	0.000189973	0.000685331	chorismate synthase
6.3.1.20	0.000277257	0.000188357	0.0401517	lipoate:protein ligase
6.1.1.9	0.000773894	0.000525808	0.000207757	valine&mdash;tRNA ligase
1.8.1.9	0.000243975	0.000165782	0.00229014	thioredoxin reductase
6.3.1.2	0.000342651	0.000233159	0.000667131	L-glutamine synthetase
1.17.99.6	0.000245566	0.000167148	0.000409522	epoxyqueuosine reductase
1.18.1.2	9.74534e-05	6.63573e-05	0.00382461	rubredoxin-NAD<SUP>+</SUP> reductase
3.5.1.88	0.000191636	0.000130703	0.0184385	peptide deformylase
2.4.99.17	0.000258514	0.000176783	0.000250616	tRNA preQ<sub>1</sub><sup>34</sup> <i>S</i>-adenosylmethionine ribosyltransferase-isomerase
5.3.1.6	0.000192127	0.000131479	0.000256407	ribose-5-phosphate isomerase A
2.7.4.6	9.7442e-05	6.67182e-05	0.000471183	dTDP kinase
4.1.1.36	0.000282558	0.000193637	0.000120174	phosphopantothenoylcysteine decarboxylase
1.1.1.6	0.000154252	0.000105751	0.0137772	tagaturonate reductase
6.3.4.4	0.000367422	0.000252709	0.000334416	adenylosuccinate synthetase
3.2.2.9	0.000160082	0.000110148	0.0012546	5'-methylthioadenosine nucleosidase
6.1.1.7	0.000664237	0.000457904	0.000416831	alanine&mdash;tRNA ligase
2.7.2.11	0.000232089	0.000160037	0.000124953	glutamate 5-kinase
3.4.13.9	0.00019863	0.000136979	0.00325819	dipeptidase
2.5.1.19	0.000298412	0.000206147	0.000634502	3-phosphoshikimate 1-carboxyvinyltransferase
5.1.3.4	0.000243647	0.000168555	0.00444958	mannuronan C-5 epimerase
6.1.1.14	0.000722928	0.000500741	0.000284492	glycine&mdash;tRNA ligase
2.4.2.10	0.00016208	0.000112558	1.63244e-05	orotate phosphoribosyltransferase
2.7.1.107	4.35648e-05	3.03075e-05	0.0139772	5-deoxyribose kinase
5.3.1.1	0.000228659	0.0001592	0.000346182	triosephosphate isomerase
2.1.1.207	0.000125691	8.75813e-05	0.00192637	tRNA (cytidine-2'-<i>O</i>)-ribose methyltransferase
2.8.1.4	0.000217306	0.000151739	0.00118367	tRNA uridine 4-sulfurtransferase
3.1.3.6	3.2087e-05	2.2432e-05	0.0191455	adenosine 3'-phosphate phosphohydrolase
1.8.4.11	0.000128464	8.98377e-05	0.00794191	protein-methionine-S-oxide reductase
1.1.1.25	0.000219031	0.000153188	0.00394349	shikimate dehydrogenase
2.1.1.45	0.000223289	0.000156196	0.000316229	dTMP synthase
2.4.2.29	0.000295405	0.000206705	0.000652017	tRNA-guanine transglycosylase
6.3.2.9	0.000327088	0.000228987	0.000458286	UDP-N-acetylmuramoylalanine--D-glutamate ligase
3.4.11.18	0.000241361	0.000169096	1.69227e-05	methionine aminopeptidase
6.1.1.20	0.000760208	0.0005333	0.00162213	phenylalanine&mdash;tRNA ligase
2.1.1.171	0.000146201	0.000102607	0.00155841	16S rRNA m<sup>2</sup>G966 methyltransferase
3.1.26.4	0.000278836	0.00019589	0.00532185	RNase
2.7.7.41	0.000106461	7.48266e-05	0.00298771	sulfate adenylyltransferase
1.1.1.38	0.000292375	0.000206138	0.0021747	(NADP<sup>+</sup>) L-rhamnofuranose 1-dehydrogenase
2.2.1.1	0.000799818	0.000564803	0.00204093	transketolase
6.1.1.19	0.000429918	0.000303635	0.00295157	arginine&mdash;tRNA ligase
3.1.11.2	0.00019757	0.000139664	0.00418844	3' &rarr; 5' exonuclease
2.1.2.9	0.000234334	0.000166308	0.000661353	10-formyltetrahydrofolate:L-methionyl-tRNA<sup>fMet</sup> <i>N</i>-formyltransferase
3.6.1.41	0.000200099	0.000142234	0.00498618	diadenosine tetraphosphatase
5.4.99.22	0.000104372	7.42878e-05	0.00417731	23S rRNA pseudouridine<sup>2604</sup> synthase
2.5.1.75	0.000236855	0.00016873	0.000216755	tRNA dimethylallyltransferase
1.8.4.12	0.000115464	8.23508e-05	0.0290601	protein-methionine-S-oxide reductase
3.1.26.3	0.000155553	0.000111168	0.00188517	ribonuclease III
6.3.5.5	0.0010419	0.000744685	0.000450524	carbamoyl phosphate synthetase
3.4.16.4	0.00131486	0.000943534	0.0177113	cyanophycinase
2.4.2.9	0.000202803	0.000145633	0.0210966	uracil phosphoribosyltransferase
1.8.1.4	0.000528358	0.000379471	0.0034784	dihydrolipoamide dehydrogenase
3.5.4.16	0.000138583	9.96826e-05	0.00120618	GTP cyclohydrolase I
6.3.2.8	0.000340579	0.000245245	0.000596952	UDP-N-acetylmuramate--L-alanine ligase
5.4.2.10	0.000338675	0.000244085	0.000650649	phosphoglucosamine mutase
4.1.1.23	0.000167881	0.000120994	0.00325108	orotidine-5'-phosphate decarboxylase
2.7.1.148	0.000191013	0.000137988	0.00722165	4-diphosphocytidyl-2-C-methyl-D-erythritol kinase
2.3.1.179	0.000386306	0.00028046	0.00699606	(5Z)-3-oxo-dodec-5-enoyl-[acp] synthase
2.7.1.24	0.000149355	0.000108503	0.00170031	dephospho-CoA kinase
2.7.7.7	0.00334081	0.00243031	0.000330512	DNA polymerase
6.1.1.5	0.000769122	0.000559786	0.00219071	isoleucine&mdash;tRNA ligase
2.7.1.15	0.00028425	0.000206961	0.00329872	ribokinase
2.1.1.33	0.000178424	0.000129918	0.000427196	tRNA m<sup>7</sup>G46 methyltransferase
2.4.2.8	0.000134706	9.81134e-05	0.00506537	guanine phosphoribosyltransferase
6.1.1.10	0.000508116	0.000370286	0.00189491	methionine&mdash;tRNA ligase
5.3.1.9	0.000364726	0.000265935	0.000201535	phosphohexose isomerase
2.7.8.5	0.000115563	8.42642e-05	0.0151713	CDP-diacylglycerol--glycerol-3-phosphate 3-phosphatidyltransferase
5.6.2.2	0.00193575	0.00141296	0.00116099	gyrase
5.1.3.9	0.00016212	0.000118437	0.0336203	<i>N</i>-acetylmannosamine-6-phosphate 2-epimerase
2.2.1.7	0.000287633	0.000210467	0.00521188	1-deoxy-D-xylulose 5-phosphate synthase
3.4.23.36	0.000109139	7.98691e-05	0.00120167	prolipoprotein signal peptidase
2.7.1.30	0.000405191	0.000296599	0.00265804	glycerol kinase
2.5.1.47	0.000328126	0.000240292	0.000188195	selenocysteine synthase
6.1.1.16	0.000360606	0.000264099	0.00241421	cysteine&mdash;tRNA ligase
2.4.2.22	0.000125499	9.22739e-05	0.0085162	xanthine phosphoribosyltransferase
1.2.1.12	0.000230395	0.000169413	0.0105728	aspartate semialdehyde dehydrogenase
3.1.3.11	0.000379029	0.000278915	0.000639379	5-amino-6-(5-phospho-D-ribitylamino)uracil phosphatase
3.1.1.29	0.00017646	0.000130041	0.000892442	peptidyl-tRNA hydrolase
3.4.21.92	0.000398698	0.000294411	0.0050032	-
1.2.4.1	0.000369016	0.000272872	0.0346084	-
2.3.1.157	0.000327383	0.000242183	0.00640203	glucosamine-1-phosphate acetyltransferase
4.2.3.4	0.000240615	0.000178154	0.00036113	3-dehydroquinate synthase
2.7.1.48	0.000122706	9.09944e-05	0.007159	cytidine kinase
2.1.1.177	0.000126618	9.39e-05	0.00562032	23S rRNA m<sup>3</sup>&Psi;1915 methyltransferase
2.6.1.16	0.000458806	0.000340288	0.00184407	D-glucosamine-6-phosphate synthase
2.3.1.234	0.000287798	0.000214038	0.000368057	N<sup>6</sup>-L-threonylcarbamoyladenine synthase
2.1.1.176	0.000300279	0.000223651	0.00991258	16S rRNA m<sup>5</sup>C967 methyltransferase
1.3.1.98	0.000240397	0.000179348	0.00106678	UDP-N-acetylenolpyruvoylglucosamine reductase
3.1.11.6	0.000492454	0.000367556	0.000971136	exodeoxyribonuclease V
6.1.1.3	0.000458732	0.000342985	0.00458909	threonine&mdash;tRNA ligase
6.3.3.2	0.000120621	9.03596e-05	0.00438296	5-formyltetrahydrofolate cycloligase
2.1.1.185	9.67189e-05	7.28259e-05	0.0173364	23S rRNA m<sup>6</sup>A1618 methyltransferase
3.2.2.31	0.000114424	8.64077e-05	0.0432047	6-amino-6-deoxyfutalosine nucleosidase
2.1.1.297	0.000183102	0.000138298	0.00986999	protein-(glutamine-<i>N</i><sup>5</sup>) methyltransferase
2.1.1.198	0.000202644	0.000153824	0.00572252	16S rRNA 2'-<i>O</i>-ribose C1402 methyltransferase
1.97.1.4	0.00024365	0.000184975	0.0106884	pyruvate formate lyase activating enzyme
3.4.21.89	0.000252266	0.000191871	0.0153804	leader peptidase
2.1.3.2	0.000265815	0.000202623	0.00038642	aspartate carbamoyltransferase
5.2.1.8	0.000925629	0.000706953	0.00727818	maleylpyruvate <i>cis-trans</i> isomerase
3.2.2.27	0.000148524	0.000113443	0.00338476	uracil-DNA glycosylase
7.1.2.2	0.00140191	0.0010734	0.00212478	vacuolar H+-ATPase
6.3.4.21	0.000330172	0.00025343	0.03113	nicotinate phosphoribosyltransferase
2.7.1.23	0.000170465	0.000131258	0.00904248	NAD kinase
6.3.5.2	0.000401782	0.000310339	0.00531081	GMP synthase
2.1.1.228	0.000176919	0.000136894	0.00656295	tRNA (guanine<small><sup>37</sup></small>-<em>N</em><small><sup>1</sup></small>)-methyltransferase
4.1.2.13	0.000385525	0.000298313	0.0030122	3-octaprenyl-4-hydroxybenzoate decarboxylase
2.2.1.6	0.000955821	0.000741522	0.00436858	transaldolase
2.7.1.40	0.00045779	0.000356276	0.00137081	pyruvate kinase
5.1.1.1	0.000365073	0.000284579	0.00181148	alanine racemase
2.7.1.39	0.000185871	0.000144981	0.00929339	homoserine kinase
6.3.2.4	0.00032667	0.000255336	0.0012132	D-alanine:D-alanine ligase
2.7.1.26	0.000197402	0.000154534	0.00807534	riboflavin kinase
3.6.1.27	0.000232758	0.000182487	0.016524	undecaprenyl pyrophosphate phosphatase
2.5.1.10	0.000103512	8.14587e-05	0.0342937	geranyl pyrophosphate synthase
6.3.1.5	0.000189905	0.000149514	0.0443869	NAD<sup>+</sup> synthetase, NH<sub>3</sub>-dependent
2.1.1.170	0.000123871	9.79441e-05	0.0134507	phosphatidylethanolamine <i>N</i>-methyltransferase
3.4.11.4	0.000332523	0.000263819	0.0373772	tripeptide aminopeptidase
6.3.2.17	0.000133619	0.000106071	0.0484932	enterobactin synthase
2.5.1.15	0.000216987	0.000172515	0.0234607	(2-amino-4-hydroxy-7,8-dihydropteridin-6-yl)methyl-diphosphate:4-aminobenzoate 2-amino-4-hydroxydihydropteridine-6-methenyltransferase
2.5.1.54	0.000420166	0.000334083	0.0151023	<i>O</i>-acetyl-L-homoserine sulfhydrylase
2.1.2.1	0.000293597	0.000234258	0.0193089	diphthine synthase
2.7.2.4	0.000849184	0.000679399	0.014946	carbamate kinase
2.7.1.33	0.000176124	0.000141288	0.0462207	protein-histidine <i>tele</i>-kinase
5.4.2.11	0.000247501	0.000199311	0.020865	D-galactarolactone isomerase
1.2.1.11	0.000363034	0.000293948	0.00432454	arsenite oxidoreductase
3.5.2.3	0.000358112	0.00029029	0.0242032	dihydroorotase
6.3.4.15	0.000199184	0.000162166	0.0272034	biotin-[acetyl-CoA-carboxylase] ligase
2.3.1.8	0.000321871	0.00026414	0.00548538	phosphate acetyltransferase
1.11.1.24	0.000244775	0.000202851	0.0344144	(<i>S</i>)-2-hydroxypropylphosphonate epoxidase
3.5.4.5	0.000128615	0.000107877	0.040238	ectoine hydrolase
2.4.1.227	0.000187386	0.000157678	0.0394468	mannosyl-3-phosphoglycerate synthase
6.1.1.6	0.000478665	0.000403365	0.0338561	<i>O</i>-phosphoseryl-tRNA ligase
1.1.1.44	0.000155078	0.00020234	0.0375332	6-phosphogluconate dehydrogenase
1.11.1.6	0.000195619	0.000260546	0.0338025	catalase
4.2.1.113	0.000102079	0.000139532	0.0300914	<i>o</i>-succinylbenzoate synthase
3.5.4.3	0.000117228	0.000160287	0.0360609	guanine deaminase
1.3.1.9	6.11927e-05	8.41965e-05	0.0337012	hexanoyl-[acp] reductase
6.2.1.26	0.000139949	0.000193116	0.0187411	2-succinylbenzoate--CoA ligase
1.3.1.95	8.6367e-05	0.000119329	0.0264593	acryloyl-CoA reductase
2.8.3.10	0.000145307	0.000206494	0.0223495	citrate CoA-transferase
4.2.1.126	0.000134201	0.000191225	0.0101893	<i>N</i>-acetylmuramic acid 6-phosphate etherase
2.3.1.222	9.42226e-05	0.000135174	0.0467747	phosphate propanoyltransferase
4.2.99.20	7.62896e-05	0.000109556	0.0115392	(1R,6R)-2-succinyl-6-hydroxy-2,4-cyclohexadiene-1-carboxylate synthase
6.2.1.22	8.99346e-05	0.000129951	0.0248417	[citrate [pro-3S]-lyase] ligase
2.7.7.61	4.57822e-05	6.70618e-05	0.0127962	apo-citrate lyase phosphoribosyl-dephospho-CoA transferase
4.1.3.34	6.89684e-05	0.000102446	0.0154367	citryl-ACP lyase
4.3.1.15	9.86267e-05	0.000148295	0.0220664	2,3-diaminopropionate ammonia-lyase
2.4.2.52	0.000113858	0.000173192	0.0236999	triphosphoribosyl-dephospho-CoA synthase
1.3.1.14	4.25822e-05	7.42742e-05	0.0401616	[4-alkanoyl-5-oxo-2H-furan-3-yl]methyl phosphate reductase
2.7.7.12	0.000101498	0.000181302	0.00483861	galactose-1-phosphate uridylyltransferase
6.4.1.1	0.000169648	0.000304744	0.02709	hydrogenobyrinate a,c-diamide synthase
3.1.1.1	3.22472e-05	5.809e-05	0.01012	carboxylesterase
2.4.2.2	6.07143e-05	0.000110546	0.0211387	nucleoside phosphorylase PpnP
3.5.2.5	4.17864e-05	7.69109e-05	0.0264561	allantoinase
5.3.1.24	1.21398e-05	2.33e-05	0.0389445	phosphoribosylanthranilate isomerase
3.5.2.2	7.04255e-05	0.000141265	0.00243573	dihydrouracil amidohydrolase
2.7.2.7	2.60954e-05	5.40703e-05	0.0319764	aspartokinase
1.1.1.49	6.09854e-05	0.00012779	0.00255527	glucose-6-phosphate dehydrogenase
1.17.1.4	0.000119784	0.00026175	0.00118146	hypoxanthine dehydrogenase
1.2.1.10	5.61111e-05	0.000130358	0.000352268	aldehyde dehydrogenase
2.7.7.76	1.78444e-05	4.36758e-05	0.0027641	molybdenum cofactor cytidylyltransferase
4.1.1.12	2.6381e-05	6.9285e-05	0.0154991	bisphosphomevalonate decarboxylase
4.1.1.112	2.77897e-05	7.95623e-05	0.00101083	oxaloacetate decarboxylase
1.4.1.2	6.34866e-06	2.01819e-05	0.017385	glutamate dehydrogenase (NAD-dependent)
1.3.1.12	1.79286e-05	5.8065e-05	0.00216136	prephenate dehydrogenase
1.11.1.1	1.52065e-05	5.20123e-05	0.00665985	-
4.3.99.3	4.69796e-06	1.8083e-05	0.0412982	dihydrodipicolinate synthase
6.3.1.14	6.00037e-06	2.54783e-05	0.00357139	diphthine&mdash;ammonia ligase
3.5.3.12	1.03041e-05	5.87276e-05	0.00150109	-
1.2.3.3	7.55252e-06	4.75143e-05	0.0379415	Pyruvic oxidase.
3.2.1.135	1.09403e-06	9.26561e-06	0.0173341	Hydrolysis of pullulan to panose
2.4.1.8	2.24917e-06	2.41689e-05	0.00307936	maltose phosphorylase
4.1.1.25	5.45916e-06	6.85396e-05	0.00246434	tyrosine decarboxylase
2.1.3.6	2.64327e-06	3.41932e-05	0.00187467	-
5.1.1.4	4.22723e-07	5.59472e-06	0.0468167	L-proline betaine racemase
3.4.24.30	2.86428e-06	4.08065e-05	0.00219441	Streptococcus thermophilus intracellular proteinase.
3.2.1.196	1.64643e-06	2.71929e-05	0.00780448	glycogen debranching enzyme
2.4.1.333	3.76589e-08	7.54369e-07	0.00171316	-
7.1.1.6	0	1.74545e-07	0.0284222	plastoquinol-plastocyanin reductase

## Sheet: Table S8
Table S8. Enzymes significantively correlating with gut-associated microbial species
Source	Target	Pearson Score	Signifiicative
Acidipropionibacterium unknown species	2.3.1.204	0.24673	*
Acidovorax temperans	1.1.1.44	0.3291	*
Acidovorax temperans	1.1.1.79	0.23046	*
Acidovorax temperans	1.1.1.94	0.41426	*
Acidovorax temperans	1.17.4.2	0.19821	*
Acidovorax temperans	4.1.1.5	0.38955	*
Acidovorax temperans	4.2.1.8	0.32592	*
Acidovorax temperans	5.3.1.1	0.26342	*
Actinomadura unknown species	1.1.1.100	0.45405	*
Actinomadura unknown species	1.1.1.127	-0.18906	*
Actinomadura unknown species	1.1.1.25	0.18766	*
Actinomadura unknown species	1.1.1.304	0.44245	*
Actinomadura unknown species	1.1.1.35	0.60243	*
Actinomadura unknown species	1.1.1.38	0.42298	*
Actinomadura unknown species	1.1.1.49	0.40175	*
Actinomadura unknown species	1.1.1.6	0.46671	*
Actinomadura unknown species	1.1.1.90	0.20127	*
Actinomadura unknown species	1.11.1.24	0.18557	*
Actinomadura unknown species	1.11.1.7	0.28534	*
Actinomadura unknown species	1.13.11.11	0.50445	*
Actinomadura unknown species	1.13.12.7	0.51755	*
Actinomadura unknown species	1.17.4.2	0.26508	*
Actinomadura unknown species	1.5.1.39	0.31675	*
Actinomadura unknown species	1.8.1.7	0.22475	*
Actinomadura unknown species	1.8.4.12	0.59264	*
Actinomadura unknown species	1.8.5.7	0.41242	*
Actinomadura unknown species	1.97.1.4	0.27627	*
Actinomadura unknown species	2.1.1.14	0.33408	*
Actinomadura unknown species	2.1.1.177	0.30523	*
Actinomadura unknown species	2.1.1.193	0.47234	*
Actinomadura unknown species	2.1.1.265	0.27751	*
Actinomadura unknown species	2.1.1.297	0.22591	*
Actinomadura unknown species	2.1.3.2	0.18207	*
Actinomadura unknown species	2.3.1.189	0.23793	*
Actinomadura unknown species	2.3.1.30	0.19005	*
Actinomadura unknown species	2.3.1.37	0.21311	*
Actinomadura unknown species	2.4.1.21	0.37073	*
Actinomadura unknown species	2.4.1.25	0.4419	*
Actinomadura unknown species	2.4.1.333	0.20143	*
Actinomadura unknown species	2.4.2.1	0.57131	*
Actinomadura unknown species	2.4.2.2	0.1925	*
Actinomadura unknown species	2.4.2.29	0.17893	*
Actinomadura unknown species	2.4.2.8	0.56111	*
Actinomadura unknown species	2.4.99.17	0.1818	*
Actinomadura unknown species	2.5.1.10	0.33794	*
Actinomadura unknown species	2.5.1.75	0.18022	*
Actinomadura unknown species	2.5.1.78	0.45021	*
Actinomadura unknown species	2.6.1.16	0.27371	*
Actinomadura unknown species	2.7.1.26	0.18818	*
Actinomadura unknown species	2.7.1.40	0.38328	*
Actinomadura unknown species	2.7.1.50	-0.19347	*
Actinomadura unknown species	2.7.14.1	0.2508	*
Actinomadura unknown species	2.7.2.7	0.29154	*
Actinomadura unknown species	2.7.4.7	0.24597	*
Actinomadura unknown species	2.7.6.1	0.58105	*
Actinomadura unknown species	2.7.7.27	0.53247	*
Actinomadura unknown species	2.7.7.7	0.18733	*
Actinomadura unknown species	2.7.7.72	0.37512	*
Actinomadura unknown species	2.7.7.76	0.44443	*
Actinomadura unknown species	2.7.7.8	0.46016	*
Actinomadura unknown species	2.7.7.85	0.18869	*
Actinomadura unknown species	2.7.8.6	0.24697	*
Actinomadura unknown species	2.7.9.1	0.18344	*
Actinomadura unknown species	2.8.1.4	0.42619	*
Actinomadura unknown species	3.1.1.1	0.21687	*
Actinomadura unknown species	3.1.1.29	0.26329	*
Actinomadura unknown species	3.1.1.96	0.26508	*
Actinomadura unknown species	3.1.26.8	0.60539	*
Actinomadura unknown species	3.1.3.48	0.3463	*
Actinomadura unknown species	3.1.4.16	0.44939	*
Actinomadura unknown species	3.1.4.17	0.39863	*
Actinomadura unknown species	3.1.4.4	0.30272	*
Actinomadura unknown species	3.2.1.135	0.27904	*
Actinomadura unknown species	3.2.1.183	0.42586	*
Actinomadura unknown species	3.2.1.26	0.46135	*
Actinomadura unknown species	3.2.1.31	0.48973	*
Actinomadura unknown species	3.2.1.93	0.26841	*
Actinomadura unknown species	3.2.2.17	-0.21603	*
Actinomadura unknown species	3.2.2.20	0.19357	*
Actinomadura unknown species	3.2.2.23	-0.19332	*
Actinomadura unknown species	3.2.2.27	0.37863	*
Actinomadura unknown species	3.4.13.9	0.21251	*
Actinomadura unknown species	3.4.14.11	0.18443	*
Actinomadura unknown species	3.4.16.4	0.26037	*
Actinomadura unknown species	3.4.21.92	0.50662	*
Actinomadura unknown species	3.4.24.30	0.43765	*
Actinomadura unknown species	3.5.1.88	0.3457	*
Actinomadura unknown species	3.5.2.10	0.38076	*
Actinomadura unknown species	3.5.2.2	0.55358	*
Actinomadura unknown species	3.5.4.25	0.45166	*
Actinomadura unknown species	3.5.4.26	0.18261	*
Actinomadura unknown species	3.6.1.23	0.3539	*
Actinomadura unknown species	4.1.1.2	0.47554	*
Actinomadura unknown species	4.1.1.23	0.4852	*
Actinomadura unknown species	4.1.1.36	0.3408	*
Actinomadura unknown species	4.1.1.77	0.27009	*
Actinomadura unknown species	4.1.1.96	0.46182	*
Actinomadura unknown species	4.1.2.13	0.46376	*
Actinomadura unknown species	4.1.2.4	0.4908	*
Actinomadura unknown species	4.1.3.34	0.45869	*
Actinomadura unknown species	4.2.1.1	0.60669	*
Actinomadura unknown species	4.2.1.126	0.44314	*
Actinomadura unknown species	4.2.1.17	0.29457	*
Actinomadura unknown species	4.2.1.68	-0.20384	*
Actinomadura unknown species	4.2.3.5	0.39625	*
Actinomadura unknown species	4.3.1.12	0.31063	*
Actinomadura unknown species	4.3.2.1	0.28196	*
Actinomadura unknown species	5.3.1.9	0.45204	*
Actinomadura unknown species	5.4.2.10	0.45917	*
Actinomadura unknown species	5.4.99.22	0.22909	*
Actinomadura unknown species	5.4.99.25	0.46046	*
Actinomadura unknown species	5.4.99.5	0.2394	*
Actinomadura unknown species	6.1.1.6	0.43243	*
Actinomadura unknown species	6.1.1.7	0.37671	*
Actinomadura unknown species	6.3.1.5	0.22302	*
Actinomadura unknown species	6.3.2.17	0.4517	*
Actinomadura unknown species	6.3.2.2	0.26575	*
Actinomadura unknown species	6.3.2.26	0.27119	*
Actinomadura unknown species	6.3.2.4	0.30381	*
Actinomadura unknown species	6.3.2.5	0.39171	*
Actinomadura unknown species	6.3.2.6	0.20257	*
Actinomadura unknown species	6.3.3.1	0.17673	*
Actinomyces unknown species	1.1.1.205	-0.19865	*
Actinomyces unknown species	1.1.1.290	-0.25147	*
Actinomyces unknown species	1.1.1.303	-0.17692	*
Actinomyces unknown species	1.1.1.346	-0.17609	*
Actinomyces unknown species	1.1.1.93	-0.207	*
Actinomyces unknown species	1.11.1.6	-0.19056	*
Actinomyces unknown species	1.11.1.7	-0.17956	*
Actinomyces unknown species	1.16.1.1	-0.1806	*
Actinomyces unknown species	1.2.1.12	-0.17932	*
Actinomyces unknown species	1.2.1.16	-0.20572	*
Actinomyces unknown species	1.2.3.3	-0.1767	*
Actinomyces unknown species	1.3.1.9	-0.18562	*
Actinomyces unknown species	1.3.1.95	-0.18594	*
Actinomyces unknown species	1.4.7.1	-0.20215	*
Actinomyces unknown species	1.5.1.5	-0.20232	*
Actinomyces unknown species	1.8.1.4	-0.18516	*
Actinomyces unknown species	1.8.1.7	-0.23833	*
Actinomyces unknown species	1.8.99.2	-0.17877	*
Actinomyces unknown species	1.97.1.4	-0.19376	*
Actinomyces unknown species	2.1.1.188	-0.22141	*
Actinomyces unknown species	2.1.1.192	-0.21086	*
Actinomyces unknown species	2.1.1.199	-0.24523	*
Actinomyces unknown species	2.1.1.45	-0.22495	*
Actinomyces unknown species	2.1.3.2	-0.22064	*
Actinomyces unknown species	2.3.1.1	-0.1835	*
Actinomyces unknown species	2.3.1.189	-0.18553	*
Actinomyces unknown species	2.3.1.204	-0.19344	*
Actinomyces unknown species	2.3.1.28	-0.18437	*
Actinomyces unknown species	2.3.1.30	-0.21815	*
Actinomyces unknown species	2.3.1.37	-0.20288	*
Actinomyces unknown species	2.3.2.8	-0.20287	*
Actinomyces unknown species	2.4.1.227	-0.18149	*
Actinomyces unknown species	2.4.1.333	-0.17653	*
Actinomyces unknown species	2.4.2.9	-0.21243	*
Actinomyces unknown species	2.4.99.17	-0.19813	*
Actinomyces unknown species	2.5.1.10	-0.18366	*
Actinomyces unknown species	2.5.1.15	-0.20421	*
Actinomyces unknown species	2.5.1.19	-0.19318	*
Actinomyces unknown species	2.5.1.31	-0.1971	*
Actinomyces unknown species	2.5.1.47	-0.2034	*
Actinomyces unknown species	2.5.1.54	-0.23022	*
Actinomyces unknown species	2.5.1.6	-0.18339	*
Actinomyces unknown species	2.5.1.9	-0.19054	*
Actinomyces unknown species	2.6.1.16	-0.20382	*
Actinomyces unknown species	2.6.1.42	-0.18567	*
Actinomyces unknown species	2.6.1.52	-0.18	*
Actinomyces unknown species	2.7.1.11	-0.19203	*
Actinomyces unknown species	2.7.1.26	-0.1762	*
Actinomyces unknown species	2.7.1.33	-0.19015	*
Actinomyces unknown species	2.7.14.1	-0.23258	*
Actinomyces unknown species	2.7.2.11	-0.17878	*
Actinomyces unknown species	2.7.4.3	-0.20015	*
Actinomyces unknown species	2.7.4.7	-0.18219	*
Actinomyces unknown species	2.7.7.18	-0.21594	*
Actinomyces unknown species	2.7.7.24	-0.21433	*
Actinomyces unknown species	2.7.7.3	-0.21246	*
Actinomyces unknown species	2.7.7.43	-0.19376	*
Actinomyces unknown species	2.7.7.6	-0.18746	*
Actinomyces unknown species	3.1.1.1	-0.18169	*
Actinomyces unknown species	3.1.1.32	-0.17774	*
Actinomyces unknown species	3.1.1.96	-0.2116	*
Actinomyces unknown species	3.1.11.6	-0.21756	*
Actinomyces unknown species	3.1.4.4	-0.19003	*
Actinomyces unknown species	3.2.1.135	-0.20886	*
Actinomyces unknown species	3.2.2.20	-0.197	*
Actinomyces unknown species	3.4.11.24	-0.18382	*
Actinomyces unknown species	3.4.14.11	-0.22173	*
Actinomyces unknown species	3.4.21.26	-0.20571	*
Actinomyces unknown species	3.5.1.14	-0.18284	*
Actinomyces unknown species	3.5.2.5	-0.22784	*
Actinomyces unknown species	3.5.3.11	-0.19619	*
Actinomyces unknown species	4.1.1.1	-0.2055	*
Actinomyces unknown species	4.1.1.86	-0.23126	*
Actinomyces unknown species	4.2.1.17	-0.1991	*
Actinomyces unknown species	4.2.1.46	-0.18446	*
Actinomyces unknown species	4.2.3.1	-0.19608	*
Actinomyces unknown species	4.2.3.4	-0.22522	*
Actinomyces unknown species	4.3.1.12	-0.23293	*
Actinomyces unknown species	4.3.2.2	-0.18254	*
Actinomyces unknown species	4.3.99.3	-0.19279	*
Actinomyces unknown species	5.1.1.1	-0.2068	*
Actinomyces unknown species	5.1.1.13	-0.18455	*
Actinomyces unknown species	5.3.1.12	-0.21846	*
Actinomyces unknown species	5.4.2.2	-0.18187	*
Actinomyces unknown species	5.4.99.5	-0.24332	*
Actinomyces unknown species	6.1.1.10	-0.18287	*
Actinomyces unknown species	6.1.1.15	-0.21182	*
Actinomyces unknown species	6.1.1.17	-0.19598	*
Actinomyces unknown species	6.1.1.19	-0.18428	*
Actinomyces unknown species	6.1.1.9	-0.17707	*
Actinomyces unknown species	6.2.1.26	-0.20152	*
Actinomyces unknown species	6.3.1.14	-0.23212	*
Actinomyces unknown species	6.3.3.1	-0.1779	*
Aeromonas caviae	1.1.1.127	0.54358	*
Aeromonas caviae	1.1.1.133	-0.3129	*
Aeromonas caviae	1.1.1.25	0.17951	*
Aeromonas caviae	1.1.1.268	0.35385	*
Aeromonas caviae	1.1.1.290	0.32897	*
Aeromonas caviae	1.1.1.381	-0.51333	*
Aeromonas caviae	1.1.1.49	0.4719	*
Aeromonas caviae	1.1.1.9	0.43255	*
Aeromonas caviae	1.1.1.90	0.43075	*
Aeromonas caviae	1.1.1.94	0.26169	*
Aeromonas caviae	1.1.3.21	-0.36868	*
Aeromonas caviae	1.11.1.1	0.20632	*
Aeromonas caviae	1.11.1.6	-0.19731	*
Aeromonas caviae	1.11.1.7	0.32577	*
Aeromonas caviae	1.13.11.9	-0.32421	*
Aeromonas caviae	1.14.13.114	-0.49329	*
Aeromonas caviae	1.14.13.22	-0.21404	*
Aeromonas caviae	1.14.13.59	-0.28559	*
Aeromonas caviae	1.17.1.4	-0.2223	*
Aeromonas caviae	1.17.4.1	-0.22639	*
Aeromonas caviae	1.2.1.11	-0.39325	*
Aeromonas caviae	1.2.1.9	-0.23066	*
Aeromonas caviae	1.2.3.3	0.30691	*
Aeromonas caviae	1.2.4.1	-0.47099	*
Aeromonas caviae	1.2.5.2	-0.37585	*
Aeromonas caviae	1.3.1.14	-0.30566	*
Aeromonas caviae	1.3.1.95	-0.20646	*
Aeromonas caviae	1.5.1.5	0.18977	*
Aeromonas caviae	1.7.1.7	-0.26642	*
Aeromonas caviae	1.8.1.9	-0.28873	*
Aeromonas caviae	1.97.1.4	0.46742	*
Aeromonas caviae	2.1.1.10	0.36287	*
Aeromonas caviae	2.1.1.14	0.25438	*
Aeromonas caviae	2.1.1.176	-0.25163	*
Aeromonas caviae	2.1.1.182	-0.47302	*
Aeromonas caviae	2.1.1.185	0.49525	*
Aeromonas caviae	2.1.1.190	-0.25833	*
Aeromonas caviae	2.1.1.198	-0.1894	*
Aeromonas caviae	2.1.1.199	0.29917	*
Aeromonas caviae	2.1.1.45	0.33122	*
Aeromonas caviae	2.1.2.9	-0.42248	*
Aeromonas caviae	2.1.3.3	-0.20442	*
Aeromonas caviae	2.1.4.1	0.26361	*
Aeromonas caviae	2.1.4.2	-0.20713	*
Aeromonas caviae	2.2.1.6	-0.27254	*
Aeromonas caviae	2.2.1.7	0.50953	*
Aeromonas caviae	2.3.1.1	-0.2366	*
Aeromonas caviae	2.3.1.157	-0.18934	*
Aeromonas caviae	2.3.1.179	-0.26817	*
Aeromonas caviae	2.3.1.189	0.40373	*
Aeromonas caviae	2.3.1.30	0.25998	*
Aeromonas caviae	2.3.1.37	0.40703	*
Aeromonas caviae	2.3.1.39	-0.43792	*
Aeromonas caviae	2.3.2.3	-0.35006	*
Aeromonas caviae	2.4.1.21	0.20012	*
Aeromonas caviae	2.4.1.333	0.19953	*
Aeromonas caviae	2.4.1.8	-0.18934	*
Aeromonas caviae	2.4.2.10	-0.21412	*
Aeromonas caviae	2.4.2.14	-0.35442	*
Aeromonas caviae	2.4.2.2	0.20396	*
Aeromonas caviae	2.4.2.22	-0.23759	*
Aeromonas caviae	2.4.2.7	-0.31916	*
Aeromonas caviae	2.5.1.10	0.31608	*
Aeromonas caviae	2.5.1.56	-0.25126	*
Aeromonas caviae	2.5.1.6	-0.23171	*
Aeromonas caviae	2.6.1.1	-0.21139	*
Aeromonas caviae	2.6.1.16	0.4526	*
Aeromonas caviae	2.6.1.2	-0.19589	*
Aeromonas caviae	2.6.1.42	-0.18655	*
Aeromonas caviae	2.6.1.51	-0.31703	*
Aeromonas caviae	2.6.1.85	-0.49986	*
Aeromonas caviae	2.6.1.92	-0.2894	*
Aeromonas caviae	2.7.1.107	-0.39375	*
Aeromonas caviae	2.7.1.148	-0.26677	*
Aeromonas caviae	2.7.1.201	-0.42848	*
Aeromonas caviae	2.7.1.211	-0.39894	*
Aeromonas caviae	2.7.1.24	-0.41963	*
Aeromonas caviae	2.7.1.25	-0.4781	*
Aeromonas caviae	2.7.1.26	0.22012	*
Aeromonas caviae	2.7.1.30	-0.47243	*
Aeromonas caviae	2.7.1.31	-0.26156	*
Aeromonas caviae	2.7.1.39	0.42022	*
Aeromonas caviae	2.7.1.40	0.30579	*
Aeromonas caviae	2.7.1.48	-0.38354	*
Aeromonas caviae	2.7.1.50	0.3088	*
Aeromonas caviae	2.7.1.87	-0.37982	*
Aeromonas caviae	2.7.2.11	-0.22903	*
Aeromonas caviae	2.7.2.4	-0.23723	*
Aeromonas caviae	2.7.4.22	-0.47283	*
Aeromonas caviae	2.7.4.25	-0.39523	*
Aeromonas caviae	2.7.4.8	0.48004	*
Aeromonas caviae	2.7.6.5	0.49663	*
Aeromonas caviae	2.7.7.40	-0.21426	*
Aeromonas caviae	2.7.7.41	-0.47752	*
Aeromonas caviae	2.7.7.43	0.34795	*
Aeromonas caviae	2.7.7.49	-0.32582	*
Aeromonas caviae	2.7.7.61	-0.29245	*
Aeromonas caviae	2.7.7.64	0.30962	*
Aeromonas caviae	2.7.8.36	-0.53892	*
Aeromonas caviae	2.7.8.5	-0.4461	*
Aeromonas caviae	2.7.8.6	0.4631	*
Aeromonas caviae	2.7.9.1	-0.246	*
Aeromonas caviae	2.8.1.13	-0.35646	*
Aeromonas caviae	2.8.1.6	-0.5398	*
Aeromonas caviae	2.8.3.10	-0.4556	*
Aeromonas caviae	2.8.3.5	-0.52038	*
Aeromonas caviae	3.1.1.29	0.34391	*
Aeromonas caviae	3.1.1.32	-0.28371	*
Aeromonas caviae	3.1.1.96	0.21937	*
Aeromonas caviae	3.1.11.2	-0.47606	*
Aeromonas caviae	3.1.2.14	-0.44227	*
Aeromonas caviae	3.1.26.4	-0.48227	*
Aeromonas caviae	3.1.3.3	-0.53231	*
Aeromonas caviae	3.1.3.48	0.37187	*
Aeromonas caviae	3.1.3.6	-0.51487	*
Aeromonas caviae	3.1.4.17	0.32817	*
Aeromonas caviae	3.1.4.4	0.33604	*
Aeromonas caviae	3.2.1.1	-0.48746	*
Aeromonas caviae	3.2.1.196	-0.51079	*
Aeromonas caviae	3.2.1.39	-0.45327	*
Aeromonas caviae	3.2.1.41	-0.36511	*
Aeromonas caviae	3.2.1.51	-0.33877	*
Aeromonas caviae	3.2.2.17	0.45974	*
Aeromonas caviae	3.2.2.23	0.36864	*
Aeromonas caviae	3.2.2.27	0.44585	*
Aeromonas caviae	3.2.2.9	-0.28101	*
Aeromonas caviae	3.4.11.18	-0.48278	*
Aeromonas caviae	3.4.11.4	-0.24278	*
Aeromonas caviae	3.4.13.19	0.70613	*
Aeromonas caviae	3.4.13.9	-0.20321	*
Aeromonas caviae	3.4.14.11	0.30088	*
Aeromonas caviae	3.4.21.83	-0.48176	*
Aeromonas caviae	3.4.21.92	0.18979	*
Aeromonas caviae	3.4.22.40	0.18778	*
Aeromonas caviae	3.4.24.40	-0.34541	*
Aeromonas caviae	3.4.24.71	-0.18914	*
Aeromonas caviae	3.5.1.125	-0.20722	*
Aeromonas caviae	3.5.1.4	-0.34825	*
Aeromonas caviae	3.5.2.10	0.226	*
Aeromonas caviae	3.5.2.2	0.17956	*
Aeromonas caviae	3.5.2.5	0.4164	*
Aeromonas caviae	3.5.3.12	-0.27116	*
Aeromonas caviae	3.5.4.10	-0.25501	*
Aeromonas caviae	3.5.4.12	0.36965	*
Aeromonas caviae	3.5.4.16	0.33436	*
Aeromonas caviae	3.5.4.25	0.40629	*
Aeromonas caviae	3.5.4.3	0.61287	*
Aeromonas caviae	3.5.4.33	0.38157	*
Aeromonas caviae	3.5.4.4	-0.29962	*
Aeromonas caviae	3.6.1.27	-0.25831	*
Aeromonas caviae	3.6.1.29	-0.51307	*
Aeromonas caviae	4.1.1.12	0.56663	*
Aeromonas caviae	4.1.1.21	0.56289	*
Aeromonas caviae	4.1.1.31	-0.24994	*
Aeromonas caviae	4.1.1.36	0.25355	*
Aeromonas caviae	4.1.1.74	-0.32633	*
Aeromonas caviae	4.1.3.16	-0.25967	*
Aeromonas caviae	4.1.99.1	-0.2545	*
Aeromonas caviae	4.2.1.113	-0.25451	*
Aeromonas caviae	4.2.1.17	0.406	*
Aeromonas caviae	4.2.1.59	-0.27125	*
Aeromonas caviae	4.2.1.68	-0.21595	*
Aeromonas caviae	4.2.1.8	0.32348	*
Aeromonas caviae	4.2.2.1	-0.45443	*
Aeromonas caviae	4.3.1.16	-0.33032	*
Aeromonas caviae	4.3.2.1	0.29228	*
Aeromonas caviae	4.3.2.2	0.23991	*
Aeromonas caviae	5.1.1.12	-0.29162	*
Aeromonas caviae	5.1.1.3	-0.22441	*
Aeromonas caviae	5.1.2.2	-0.30001	*
Aeromonas caviae	5.1.3.22	-0.21556	*
Aeromonas caviae	5.1.3.26	-0.20032	*
Aeromonas caviae	5.1.3.4	-0.23621	*
Aeromonas caviae	5.1.3.9	-0.33999	*
Aeromonas caviae	5.2.1.8	-0.29894	*
Aeromonas caviae	5.3.1.12	0.19184	*
Aeromonas caviae	5.3.1.17	-0.17583	*
Aeromonas caviae	5.3.1.24	-0.1952	*
Aeromonas caviae	5.3.1.26	0.37866	*
Aeromonas caviae	5.3.1.6	0.57691	*
Aeromonas caviae	5.3.3.1	-0.29441	*
Aeromonas caviae	5.4.2.10	0.20169	*
Aeromonas caviae	5.4.2.7	-0.36256	*
Aeromonas caviae	5.4.99.22	0.45628	*
Aeromonas caviae	5.4.99.23	-0.1902	*
Aeromonas caviae	5.4.99.5	0.22646	*
Aeromonas caviae	5.4.99.62	-0.48301	*
Aeromonas caviae	5.6.2.2	-0.20655	*
Aeromonas caviae	6.1.1.14	-0.30123	*
Aeromonas caviae	6.1.1.16	-0.32288	*
Aeromonas caviae	6.1.1.20	-0.32804	*
Aeromonas caviae	6.1.1.21	-0.18168	*
Aeromonas caviae	6.1.1.22	-0.2105	*
Aeromonas caviae	6.1.1.3	-0.36604	*
Aeromonas caviae	6.2.1.22	-0.28358	*
Aeromonas caviae	6.2.1.26	-0.21111	*
Aeromonas caviae	6.2.1.27	0.31241	*
Aeromonas caviae	6.3.1.1	-0.29861	*
Aeromonas caviae	6.3.1.2	-0.45727	*
Aeromonas caviae	6.3.1.20	-0.43491	*
Aeromonas caviae	6.3.2.17	0.31213	*
Aeromonas caviae	6.3.2.8	-0.2568	*
Anaerococcus unknown species	1.1.1.38	0.28969	*
Anaerococcus unknown species	1.1.1.94	0.18212	*
Anaerococcus unknown species	1.8.4.12	0.78957	*
Anaerococcus unknown species	2.1.1.14	0.24758	*
Anaerococcus unknown species	2.1.1.177	0.78491	*
Anaerococcus unknown species	2.1.1.207	0.73455	*
Anaerococcus unknown species	2.3.1.28	0.2125	*
Anaerococcus unknown species	2.7.2.3	0.39727	*
Anaerococcus unknown species	2.8.1.4	0.61621	*
Anaerococcus unknown species	2.8.1.7	0.46653	*
Anaerococcus unknown species	3.1.1.96	0.2038	*
Anaerococcus unknown species	3.1.4.3	0.22741	*
Anaerococcus unknown species	3.2.1.93	0.23042	*
Anaerococcus unknown species	3.4.16.4	0.2315	*
Anaerococcus unknown species	4.1.1.2	0.19841	*
Anaerococcus unknown species	4.2.1.46	0.18249	*
Anaerococcus unknown species	4.3.1.12	0.2145	*
Anaerococcus unknown species	5.4.3.2	0.20983	*
Atlantibacter hermannii	1.1.1.127	-0.32685	*
Atlantibacter hermannii	1.1.1.133	0.84329	*
Atlantibacter hermannii	1.1.1.205	0.71552	*
Atlantibacter hermannii	1.1.1.25	0.24608	*
Atlantibacter hermannii	1.1.1.290	0.2917	*
Atlantibacter hermannii	1.1.1.303	0.678	*
Atlantibacter hermannii	1.1.1.304	0.35067	*
Atlantibacter hermannii	1.1.1.346	0.74123	*
Atlantibacter hermannii	1.1.1.38	0.30009	*
Atlantibacter hermannii	1.1.1.381	0.88958	*
Atlantibacter hermannii	1.1.1.80	-0.21078	*
Atlantibacter hermannii	1.1.1.90	-0.36962	*
Atlantibacter hermannii	1.1.1.93	0.61681	*
Atlantibacter hermannii	1.1.3.21	0.85672	*
Atlantibacter hermannii	1.11.1.1	-0.26485	*
Atlantibacter hermannii	1.11.1.24	0.31364	*
Atlantibacter hermannii	1.11.1.6	0.61548	*
Atlantibacter hermannii	1.13.11.9	0.69125	*
Atlantibacter hermannii	1.14.13.114	0.88609	*
Atlantibacter hermannii	1.14.13.22	0.81184	*
Atlantibacter hermannii	1.14.13.59	0.79559	*
Atlantibacter hermannii	1.16.1.1	0.67975	*
Atlantibacter hermannii	1.17.1.4	0.73575	*
Atlantibacter hermannii	1.17.4.1	0.82373	*
Atlantibacter hermannii	1.17.4.2	0.41234	*
Atlantibacter hermannii	1.17.7.4	0.37519	*
Atlantibacter hermannii	1.17.99.6	0.6159	*
Atlantibacter hermannii	1.2.1.10	0.55245	*
Atlantibacter hermannii	1.2.1.11	0.82635	*
Atlantibacter hermannii	1.2.1.12	0.7337	*
Atlantibacter hermannii	1.2.1.16	0.4141	*
Atlantibacter hermannii	1.2.1.41	0.72879	*
Atlantibacter hermannii	1.2.1.68	0.6692	*
Atlantibacter hermannii	1.2.1.85	0.52692	*
Atlantibacter hermannii	1.2.1.9	0.74598	*
Atlantibacter hermannii	1.2.4.1	0.80718	*
Atlantibacter hermannii	1.2.5.2	0.75651	*
Atlantibacter hermannii	1.3.1.12	0.7017	*
Atlantibacter hermannii	1.3.1.14	0.79594	*
Atlantibacter hermannii	1.3.1.9	0.62162	*
Atlantibacter hermannii	1.3.1.95	0.77223	*
Atlantibacter hermannii	1.3.1.98	0.70193	*
Atlantibacter hermannii	1.4.1.2	0.57765	*
Atlantibacter hermannii	1.4.1.3	0.52531	*
Atlantibacter hermannii	1.4.1.4	0.58745	*
Atlantibacter hermannii	1.4.7.1	0.61995	*
Atlantibacter hermannii	1.5.1.20	0.55576	*
Atlantibacter hermannii	1.5.1.5	0.5666	*
Atlantibacter hermannii	1.7.1.7	0.82607	*
Atlantibacter hermannii	1.8.1.4	0.6916	*
Atlantibacter hermannii	1.8.1.7	0.46523	*
Atlantibacter hermannii	1.8.1.9	0.79857	*
Atlantibacter hermannii	1.8.99.2	0.57933	*
Atlantibacter hermannii	2.1.1.14	0.40731	*
Atlantibacter hermannii	2.1.1.170	0.66329	*
Atlantibacter hermannii	2.1.1.171	0.72261	*
Atlantibacter hermannii	2.1.1.176	0.60788	*
Atlantibacter hermannii	2.1.1.177	0.3462	*
Atlantibacter hermannii	2.1.1.182	0.87449	*
Atlantibacter hermannii	2.1.1.185	-0.26073	*
Atlantibacter hermannii	2.1.1.188	0.58204	*
Atlantibacter hermannii	2.1.1.190	0.62004	*
Atlantibacter hermannii	2.1.1.192	0.65991	*
Atlantibacter hermannii	2.1.1.198	0.64143	*
Atlantibacter hermannii	2.1.1.199	0.36834	*
Atlantibacter hermannii	2.1.1.207	0.3767	*
Atlantibacter hermannii	2.1.1.228	0.64425	*
Atlantibacter hermannii	2.1.1.297	0.19875	*
Atlantibacter hermannii	2.1.1.33	0.58045	*
Atlantibacter hermannii	2.1.1.79	0.47645	*
Atlantibacter hermannii	2.1.2.9	0.77777	*
Atlantibacter hermannii	2.1.3.2	0.59191	*
Atlantibacter hermannii	2.1.3.3	0.76123	*
Atlantibacter hermannii	2.1.4.1	-0.20494	*
Atlantibacter hermannii	2.1.4.2	0.68612	*
Atlantibacter hermannii	2.2.1.1	0.71395	*
Atlantibacter hermannii	2.2.1.6	0.80916	*
Atlantibacter hermannii	2.3.1.1	0.79915	*
Atlantibacter hermannii	2.3.1.157	0.65656	*
Atlantibacter hermannii	2.3.1.179	0.73607	*
Atlantibacter hermannii	2.3.1.180	0.64802	*
Atlantibacter hermannii	2.3.1.204	0.46053	*
Atlantibacter hermannii	2.3.1.222	0.67289	*
Atlantibacter hermannii	2.3.1.234	0.72663	*
Atlantibacter hermannii	2.3.1.28	0.73949	*
Atlantibacter hermannii	2.3.1.30	0.46973	*
Atlantibacter hermannii	2.3.1.39	0.79505	*
Atlantibacter hermannii	2.3.1.8	0.6549	*
Atlantibacter hermannii	2.3.2.3	0.76872	*
Atlantibacter hermannii	2.3.2.8	0.6463	*
Atlantibacter hermannii	2.4.1.1	0.7029	*
Atlantibacter hermannii	2.4.1.18	0.76324	*
Atlantibacter hermannii	2.4.1.21	0.26627	*
Atlantibacter hermannii	2.4.1.227	0.60299	*
Atlantibacter hermannii	2.4.1.333	0.35294	*
Atlantibacter hermannii	2.4.1.8	0.59629	*
Atlantibacter hermannii	2.4.2.10	0.72168	*
Atlantibacter hermannii	2.4.2.14	0.87365	*
Atlantibacter hermannii	2.4.2.22	0.73919	*
Atlantibacter hermannii	2.4.2.29	0.45821	*
Atlantibacter hermannii	2.4.2.3	0.68311	*
Atlantibacter hermannii	2.4.2.52	0.44418	*
Atlantibacter hermannii	2.4.2.7	0.83298	*
Atlantibacter hermannii	2.4.2.8	0.28224	*
Atlantibacter hermannii	2.4.2.9	0.66047	*
Atlantibacter hermannii	2.4.99.17	0.56153	*
Atlantibacter hermannii	2.5.1.10	0.29719	*
Atlantibacter hermannii	2.5.1.15	0.56284	*
Atlantibacter hermannii	2.5.1.19	0.73466	*
Atlantibacter hermannii	2.5.1.31	0.52292	*
Atlantibacter hermannii	2.5.1.47	0.57041	*
Atlantibacter hermannii	2.5.1.54	0.46937	*
Atlantibacter hermannii	2.5.1.56	0.78378	*
Atlantibacter hermannii	2.5.1.6	0.66344	*
Atlantibacter hermannii	2.5.1.7	0.60083	*
Atlantibacter hermannii	2.5.1.75	0.30854	*
Atlantibacter hermannii	2.5.1.9	0.5871	*
Atlantibacter hermannii	2.6.1.1	0.79769	*
Atlantibacter hermannii	2.6.1.2	0.80962	*
Atlantibacter hermannii	2.6.1.42	0.76819	*
Atlantibacter hermannii	2.6.1.51	0.71784	*
Atlantibacter hermannii	2.6.1.52	0.72286	*
Atlantibacter hermannii	2.6.1.85	0.79967	*
Atlantibacter hermannii	2.6.1.92	0.76461	*
Atlantibacter hermannii	2.7.1.107	0.77936	*
Atlantibacter hermannii	2.7.1.11	0.66963	*
Atlantibacter hermannii	2.7.1.121	-0.32397	*
Atlantibacter hermannii	2.7.1.148	0.78625	*
Atlantibacter hermannii	2.7.1.15	0.41514	*
Atlantibacter hermannii	2.7.1.201	0.8183	*
Atlantibacter hermannii	2.7.1.211	0.86097	*
Atlantibacter hermannii	2.7.1.24	0.75349	*
Atlantibacter hermannii	2.7.1.25	0.8272	*
Atlantibacter hermannii	2.7.1.26	0.18005	*
Atlantibacter hermannii	2.7.1.30	0.85214	*
Atlantibacter hermannii	2.7.1.31	0.43467	*
Atlantibacter hermannii	2.7.1.33	0.74941	*
Atlantibacter hermannii	2.7.1.39	-0.29252	*
Atlantibacter hermannii	2.7.1.48	0.8476	*
Atlantibacter hermannii	2.7.1.50	-0.25087	*
Atlantibacter hermannii	2.7.1.59	0.72038	*
Atlantibacter hermannii	2.7.1.87	0.64592	*
Atlantibacter hermannii	2.7.14.1	0.54831	*
Atlantibacter hermannii	2.7.2.11	0.75012	*
Atlantibacter hermannii	2.7.2.4	0.71648	*
Atlantibacter hermannii	2.7.4.22	0.79732	*
Atlantibacter hermannii	2.7.4.25	0.75571	*
Atlantibacter hermannii	2.7.4.3	0.53377	*
Atlantibacter hermannii	2.7.4.6	0.66617	*
Atlantibacter hermannii	2.7.4.7	0.38922	*
Atlantibacter hermannii	2.7.4.8	-0.37298	*
Atlantibacter hermannii	2.7.6.5	-0.21542	*
Atlantibacter hermannii	2.7.7.12	0.71298	*
Atlantibacter hermannii	2.7.7.18	0.39292	*
Atlantibacter hermannii	2.7.7.24	0.65188	*
Atlantibacter hermannii	2.7.7.3	0.7122	*
Atlantibacter hermannii	2.7.7.33	0.48883	*
Atlantibacter hermannii	2.7.7.39	0.63847	*
Atlantibacter hermannii	2.7.7.40	0.72839	*
Atlantibacter hermannii	2.7.7.41	0.85624	*
Atlantibacter hermannii	2.7.7.49	0.85	*
Atlantibacter hermannii	2.7.7.6	0.46129	*
Atlantibacter hermannii	2.7.7.61	0.68468	*
Atlantibacter hermannii	2.7.7.7	0.35937	*
Atlantibacter hermannii	2.7.7.85	0.3449	*
Atlantibacter hermannii	2.7.8.36	0.87075	*
Atlantibacter hermannii	2.7.8.5	0.80698	*
Atlantibacter hermannii	2.7.8.6	-0.28027	*
Atlantibacter hermannii	2.7.9.1	0.5892	*
Atlantibacter hermannii	2.8.1.13	0.74457	*
Atlantibacter hermannii	2.8.1.6	0.83565	*
Atlantibacter hermannii	2.8.3.10	0.80974	*
Atlantibacter hermannii	2.8.3.5	0.87842	*
Atlantibacter hermannii	3.1.1.1	0.52497	*
Atlantibacter hermannii	3.1.1.32	0.64729	*
Atlantibacter hermannii	3.1.1.96	0.41624	*
Atlantibacter hermannii	3.1.11.2	0.7692	*
Atlantibacter hermannii	3.1.11.6	0.60791	*
Atlantibacter hermannii	3.1.2.14	0.84878	*
Atlantibacter hermannii	3.1.26.3	0.42329	*
Atlantibacter hermannii	3.1.26.4	0.80241	*
Atlantibacter hermannii	3.1.3.11	-0.23026	*
Atlantibacter hermannii	3.1.3.23	0.24904	*
Atlantibacter hermannii	3.1.3.3	0.85927	*
Atlantibacter hermannii	3.1.3.6	0.89002	*
Atlantibacter hermannii	3.1.4.17	-0.29362	*
Atlantibacter hermannii	3.1.4.3	0.53559	*
Atlantibacter hermannii	3.2.1.1	0.80731	*
Atlantibacter hermannii	3.2.1.135	0.52805	*
Atlantibacter hermannii	3.2.1.196	0.84267	*
Atlantibacter hermannii	3.2.1.31	0.2498	*
Atlantibacter hermannii	3.2.1.39	0.78941	*
Atlantibacter hermannii	3.2.1.41	0.8656	*
Atlantibacter hermannii	3.2.1.51	0.75118	*
Atlantibacter hermannii	3.2.1.93	0.49117	*
Atlantibacter hermannii	3.2.2.17	-0.29902	*
Atlantibacter hermannii	3.2.2.20	0.53036	*
Atlantibacter hermannii	3.2.2.23	-0.2338	*
Atlantibacter hermannii	3.2.2.27	-0.19923	*
Atlantibacter hermannii	3.2.2.9	0.80757	*
Atlantibacter hermannii	3.4.11.18	0.84132	*
Atlantibacter hermannii	3.4.11.24	0.70049	*
Atlantibacter hermannii	3.4.11.4	0.7622	*
Atlantibacter hermannii	3.4.11.7	0.616	*
Atlantibacter hermannii	3.4.13.19	-0.3745	*
Atlantibacter hermannii	3.4.13.20	0.71119	*
Atlantibacter hermannii	3.4.13.9	0.62505	*
Atlantibacter hermannii	3.4.14.11	0.23915	*
Atlantibacter hermannii	3.4.16.4	0.52194	*
Atlantibacter hermannii	3.4.21.110	0.69501	*
Atlantibacter hermannii	3.4.21.26	0.53889	*
Atlantibacter hermannii	3.4.21.83	0.85689	*
Atlantibacter hermannii	3.4.21.89	0.74254	*
Atlantibacter hermannii	3.4.22.40	-0.19711	*
Atlantibacter hermannii	3.4.24.40	0.83137	*
Atlantibacter hermannii	3.4.24.71	0.7	*
Atlantibacter hermannii	3.5.1.125	0.69372	*
Atlantibacter hermannii	3.5.1.14	0.67533	*
Atlantibacter hermannii	3.5.1.4	0.72852	*
Atlantibacter hermannii	3.5.2.3	0.25285	*
Atlantibacter hermannii	3.5.2.5	0.20364	*
Atlantibacter hermannii	3.5.3.11	0.61677	*
Atlantibacter hermannii	3.5.3.12	0.7658	*
Atlantibacter hermannii	3.5.4.10	0.58724	*
Atlantibacter hermannii	3.5.4.12	-0.33256	*
Atlantibacter hermannii	3.5.4.16	-0.18706	*
Atlantibacter hermannii	3.5.4.25	-0.2148	*
Atlantibacter hermannii	3.5.4.26	0.69003	*
Atlantibacter hermannii	3.5.4.3	-0.41332	*
Atlantibacter hermannii	3.5.4.33	-0.18743	*
Atlantibacter hermannii	3.5.4.4	0.80414	*
Atlantibacter hermannii	3.5.4.5	0.50826	*
Atlantibacter hermannii	3.6.1.1	0.69059	*
Atlantibacter hermannii	3.6.1.27	0.78369	*
Atlantibacter hermannii	3.6.1.29	0.88732	*
Atlantibacter hermannii	3.6.1.41	0.65854	*
Atlantibacter hermannii	4.1.1.1	0.49038	*
Atlantibacter hermannii	4.1.1.112	0.73915	*
Atlantibacter hermannii	4.1.1.12	-0.45026	*
Atlantibacter hermannii	4.1.1.21	-0.25409	*
Atlantibacter hermannii	4.1.1.25	0.73147	*
Atlantibacter hermannii	4.1.1.31	0.75508	*
Atlantibacter hermannii	4.1.1.36	-0.23273	*
Atlantibacter hermannii	4.1.1.74	0.78148	*
Atlantibacter hermannii	4.1.1.77	0.67449	*
Atlantibacter hermannii	4.1.1.86	0.49974	*
Atlantibacter hermannii	4.1.3.16	0.79172	*
Atlantibacter hermannii	4.1.99.1	0.68656	*
Atlantibacter hermannii	4.2.1.11	0.34585	*
Atlantibacter hermannii	4.2.1.113	0.72671	*
Atlantibacter hermannii	4.2.1.46	0.67548	*
Atlantibacter hermannii	4.2.1.59	0.6719	*
Atlantibacter hermannii	4.2.1.68	0.53227	*
Atlantibacter hermannii	4.2.1.8	-0.22299	*
Atlantibacter hermannii	4.2.2.1	0.83026	*
Atlantibacter hermannii	4.2.3.1	0.69537	*
Atlantibacter hermannii	4.2.3.4	0.59571	*
Atlantibacter hermannii	4.2.99.20	0.66258	*
Atlantibacter hermannii	4.3.1.12	0.3204	*
Atlantibacter hermannii	4.3.1.15	0.76848	*
Atlantibacter hermannii	4.3.1.16	0.76021	*
Atlantibacter hermannii	4.3.2.2	0.39424	*
Atlantibacter hermannii	4.3.2.3	0.60164	*
Atlantibacter hermannii	4.3.99.3	0.60427	*
Atlantibacter hermannii	4.4.1.21	0.65589	*
Atlantibacter hermannii	4.4.1.5	0.65338	*
Atlantibacter hermannii	5.1.1.1	0.68481	*
Atlantibacter hermannii	5.1.1.11	0.63751	*
Atlantibacter hermannii	5.1.1.12	0.78815	*
Atlantibacter hermannii	5.1.1.13	0.67625	*
Atlantibacter hermannii	5.1.1.3	0.76114	*
Atlantibacter hermannii	5.1.1.4	0.64452	*
Atlantibacter hermannii	5.1.2.2	0.81378	*
Atlantibacter hermannii	5.1.3.22	0.72484	*
Atlantibacter hermannii	5.1.3.26	0.71875	*
Atlantibacter hermannii	5.1.3.4	0.75866	*
Atlantibacter hermannii	5.1.3.9	0.76526	*
Atlantibacter hermannii	5.2.1.1	0.6222	*
Atlantibacter hermannii	5.2.1.8	0.78621	*
Atlantibacter hermannii	5.3.1.1	0.63586	*
Atlantibacter hermannii	5.3.1.12	0.47288	*
Atlantibacter hermannii	5.3.1.17	0.72146	*
Atlantibacter hermannii	5.3.1.24	0.71751	*
Atlantibacter hermannii	5.3.1.26	-0.31447	*
Atlantibacter hermannii	5.3.1.6	-0.44128	*
Atlantibacter hermannii	5.3.3.1	0.73167	*
Atlantibacter hermannii	5.4.2.2	0.71118	*
Atlantibacter hermannii	5.4.2.7	0.75965	*
Atlantibacter hermannii	5.4.3.2	0.53932	*
Atlantibacter hermannii	5.4.99.23	0.7168	*
Atlantibacter hermannii	5.4.99.5	0.33201	*
Atlantibacter hermannii	5.4.99.62	0.79087	*
Atlantibacter hermannii	5.6.2.2	0.75864	*
Atlantibacter hermannii	6.1.1.10	0.65678	*
Atlantibacter hermannii	6.1.1.12	0.65897	*
Atlantibacter hermannii	6.1.1.14	0.81709	*
Atlantibacter hermannii	6.1.1.15	0.63816	*
Atlantibacter hermannii	6.1.1.16	0.79964	*
Atlantibacter hermannii	6.1.1.17	0.78275	*
Atlantibacter hermannii	6.1.1.19	0.47015	*
Atlantibacter hermannii	6.1.1.20	0.74766	*
Atlantibacter hermannii	6.1.1.21	0.71791	*
Atlantibacter hermannii	6.1.1.22	0.67152	*
Atlantibacter hermannii	6.1.1.3	0.66053	*
Atlantibacter hermannii	6.1.1.4	0.71149	*
Atlantibacter hermannii	6.1.1.5	0.75224	*
Atlantibacter hermannii	6.1.1.9	0.65131	*
Atlantibacter hermannii	6.2.1.22	0.80586	*
Atlantibacter hermannii	6.2.1.26	0.6889	*
Atlantibacter hermannii	6.3.1.1	0.80063	*
Atlantibacter hermannii	6.3.1.14	0.46843	*
Atlantibacter hermannii	6.3.1.2	0.78064	*
Atlantibacter hermannii	6.3.1.20	0.86038	*
Atlantibacter hermannii	6.3.1.5	0.57585	*
Atlantibacter hermannii	6.3.2.2	0.48245	*
Atlantibacter hermannii	6.3.2.26	0.60947	*
Atlantibacter hermannii	6.3.2.4	0.4581	*
Atlantibacter hermannii	6.3.2.5	0.49423	*
Atlantibacter hermannii	6.3.2.6	0.74069	*
Atlantibacter hermannii	6.3.2.8	0.82795	*
Atlantibacter hermannii	6.3.2.9	0.21012	*
Atlantibacter hermannii	6.3.3.1	0.26489	*
Bacteroides caccae	1.1.1.44	0.35999	*
Bacteroides caccae	1.1.1.80	0.21923	*
Bacteroides caccae	1.4.1.4	0.1861	*
Bacteroides caccae	2.1.1.10	0.1971	*
Bacteroides caccae	2.1.2.2	0.35717	*
Bacteroides caccae	2.1.4.2	0.17674	*
Bacteroides caccae	2.3.1.157	0.18775	*
Bacteroides caccae	2.7.2.3	0.27105	*
Bacteroides caccae	2.7.7.64	0.19882	*
Bacteroides caccae	2.7.8.13	0.42289	*
Bacteroides caccae	3.5.2.3	0.19567	*
Bacteroides caccae	4.1.3.3	0.3023	*
Bacteroides faecis	1.1.1.38	0.29146	*
Bacteroides faecis	1.8.4.12	0.78061	*
Bacteroides faecis	2.1.1.14	0.23991	*
Bacteroides faecis	2.1.1.177	0.75761	*
Bacteroides faecis	2.1.1.207	0.68552	*
Bacteroides faecis	2.3.1.28	0.21221	*
Bacteroides faecis	2.7.2.3	0.38532	*
Bacteroides faecis	2.8.1.4	0.62177	*
Bacteroides faecis	2.8.1.7	0.41619	*
Bacteroides faecis	3.1.1.96	0.19493	*
Bacteroides faecis	3.1.4.3	0.22378	*
Bacteroides faecis	3.2.1.93	0.23507	*
Bacteroides faecis	3.4.16.4	0.23326	*
Bacteroides faecis	4.1.1.2	0.18817	*
Bacteroides faecis	4.2.1.46	0.18456	*
Bacteroides faecis	4.3.1.12	0.22048	*
Bacteroides faecis	5.4.3.2	0.20708	*
Bacteroides faecis	6.3.2.6	0.18199	*
Bacteroides fragilis	1.1.1.205	-0.22924	*
Bacteroides fragilis	1.1.1.25	-0.19636	*
Bacteroides fragilis	1.1.1.290	-0.27653	*
Bacteroides fragilis	1.1.1.303	-0.20473	*
Bacteroides fragilis	1.1.1.346	-0.20262	*
Bacteroides fragilis	1.1.1.93	-0.21694	*
Bacteroides fragilis	1.11.1.6	-0.20442	*
Bacteroides fragilis	1.11.1.7	-0.20391	*
Bacteroides fragilis	1.13.11.9	-0.17972	*
Bacteroides fragilis	1.14.13.22	-0.18321	*
Bacteroides fragilis	1.16.1.1	-0.1995	*
Bacteroides fragilis	1.17.1.4	-0.18187	*
Bacteroides fragilis	1.17.4.1	-0.20201	*
Bacteroides fragilis	1.2.1.12	-0.19813	*
Bacteroides fragilis	1.2.1.16	-0.23707	*
Bacteroides fragilis	1.2.1.41	-0.20134	*
Bacteroides fragilis	1.2.1.68	-0.18772	*
Bacteroides fragilis	1.2.1.85	-0.19626	*
Bacteroides fragilis	1.2.3.3	-0.20257	*
Bacteroides fragilis	1.3.1.12	-0.18863	*
Bacteroides fragilis	1.3.1.9	-0.20107	*
Bacteroides fragilis	1.3.1.95	-0.21412	*
Bacteroides fragilis	1.3.1.98	-0.19017	*
Bacteroides fragilis	1.4.1.2	-0.184	*
Bacteroides fragilis	1.4.1.4	-0.19639	*
Bacteroides fragilis	1.4.7.1	-0.22447	*
Bacteroides fragilis	1.5.1.5	-0.22914	*
Bacteroides fragilis	1.8.1.4	-0.21343	*
Bacteroides fragilis	1.8.1.7	-0.25993	*
Bacteroides fragilis	1.8.99.2	-0.19311	*
Bacteroides fragilis	1.97.1.4	-0.19697	*
Bacteroides fragilis	2.1.1.14	-0.20526	*
Bacteroides fragilis	2.1.1.170	-0.19851	*
Bacteroides fragilis	2.1.1.171	-0.19114	*
Bacteroides fragilis	2.1.1.188	-0.25517	*
Bacteroides fragilis	2.1.1.192	-0.23821	*
Bacteroides fragilis	2.1.1.199	-0.255	*
Bacteroides fragilis	2.1.1.45	-0.23985	*
Bacteroides fragilis	2.1.3.2	-0.23959	*
Bacteroides fragilis	2.1.4.2	-0.19753	*
Bacteroides fragilis	2.3.1.1	-0.21336	*
Bacteroides fragilis	2.3.1.157	-0.18252	*
Bacteroides fragilis	2.3.1.180	-0.19403	*
Bacteroides fragilis	2.3.1.189	-0.20703	*
Bacteroides fragilis	2.3.1.204	-0.22538	*
Bacteroides fragilis	2.3.1.222	-0.18584	*
Bacteroides fragilis	2.3.1.28	-0.21393	*
Bacteroides fragilis	2.3.1.30	-0.25156	*
Bacteroides fragilis	2.3.1.37	-0.21544	*
Bacteroides fragilis	2.3.2.8	-0.22274	*
Bacteroides fragilis	2.4.1.1	-0.19706	*
Bacteroides fragilis	2.4.1.227	-0.20418	*
Bacteroides fragilis	2.4.1.333	-0.2041	*
Bacteroides fragilis	2.4.2.29	-0.20364	*
Bacteroides fragilis	2.4.2.9	-0.23217	*
Bacteroides fragilis	2.4.99.17	-0.23204	*
Bacteroides fragilis	2.5.1.10	-0.20429	*
Bacteroides fragilis	2.5.1.15	-0.23268	*
Bacteroides fragilis	2.5.1.19	-0.18541	*
Bacteroides fragilis	2.5.1.31	-0.22657	*
Bacteroides fragilis	2.5.1.47	-0.22915	*
Bacteroides fragilis	2.5.1.54	-0.26123	*
Bacteroides fragilis	2.5.1.6	-0.22313	*
Bacteroides fragilis	2.5.1.75	-0.18094	*
Bacteroides fragilis	2.5.1.9	-0.21384	*
Bacteroides fragilis	2.6.1.16	-0.21652	*
Bacteroides fragilis	2.6.1.2	-0.18787	*
Bacteroides fragilis	2.6.1.42	-0.21995	*
Bacteroides fragilis	2.6.1.52	-0.20954	*
Bacteroides fragilis	2.7.1.11	-0.22012	*
Bacteroides fragilis	2.7.1.148	-0.19303	*
Bacteroides fragilis	2.7.1.26	-0.19204	*
Bacteroides fragilis	2.7.1.33	-0.21219	*
Bacteroides fragilis	2.7.1.59	-0.17763	*
Bacteroides fragilis	2.7.14.1	-0.25441	*
Bacteroides fragilis	2.7.2.11	-0.20313	*
Bacteroides fragilis	2.7.2.4	-0.18896	*
Bacteroides fragilis	2.7.4.3	-0.22774	*
Bacteroides fragilis	2.7.4.7	-0.20849	*
Bacteroides fragilis	2.7.7.18	-0.23196	*
Bacteroides fragilis	2.7.7.24	-0.24604	*
Bacteroides fragilis	2.7.7.3	-0.23884	*
Bacteroides fragilis	2.7.7.33	-0.18209	*
Bacteroides fragilis	2.7.7.39	-0.18946	*
Bacteroides fragilis	2.7.7.40	-0.18651	*
Bacteroides fragilis	2.7.7.43	-0.20012	*
Bacteroides fragilis	2.7.7.6	-0.21892	*
Bacteroides fragilis	2.7.7.7	-0.18266	*
Bacteroides fragilis	2.7.7.85	-0.18755	*
Bacteroides fragilis	2.7.9.1	-0.17973	*
Bacteroides fragilis	3.1.1.1	-0.21805	*
Bacteroides fragilis	3.1.1.32	-0.19575	*
Bacteroides fragilis	3.1.1.96	-0.24063	*
Bacteroides fragilis	3.1.11.6	-0.2364	*
Bacteroides fragilis	3.1.26.3	-0.18055	*
Bacteroides fragilis	3.1.3.48	-0.17579	*
Bacteroides fragilis	3.1.4.3	-0.1958	*
Bacteroides fragilis	3.1.4.4	-0.22154	*
Bacteroides fragilis	3.2.1.135	-0.24716	*
Bacteroides fragilis	3.2.2.20	-0.22441	*
Bacteroides fragilis	3.4.11.24	-0.21473	*
Bacteroides fragilis	3.4.13.9	-0.178	*
Bacteroides fragilis	3.4.14.11	-0.24007	*
Bacteroides fragilis	3.4.21.26	-0.22532	*
Bacteroides fragilis	3.4.21.89	-0.18512	*
Bacteroides fragilis	3.4.24.71	-0.17675	*
Bacteroides fragilis	3.5.1.14	-0.20441	*
Bacteroides fragilis	3.5.2.5	-0.25275	*
Bacteroides fragilis	3.5.3.11	-0.24547	*
Bacteroides fragilis	3.5.4.26	-0.20153	*
Bacteroides fragilis	3.6.1.1	-0.19904	*
Bacteroides fragilis	3.6.1.41	-0.18856	*
Bacteroides fragilis	4.1.1.1	-0.21851	*
Bacteroides fragilis	4.1.1.86	-0.24867	*
Bacteroides fragilis	4.2.1.17	-0.22328	*
Bacteroides fragilis	4.2.1.46	-0.19881	*
Bacteroides fragilis	4.2.3.1	-0.22762	*
Bacteroides fragilis	4.2.3.4	-0.24727	*
Bacteroides fragilis	4.2.99.20	-0.17877	*
Bacteroides fragilis	4.3.1.12	-0.27061	*
Bacteroides fragilis	4.3.2.2	-0.21017	*
Bacteroides fragilis	4.3.2.3	-0.19328	*
Bacteroides fragilis	4.3.99.3	-0.21969	*
Bacteroides fragilis	4.4.1.21	-0.20559	*
Bacteroides fragilis	5.1.1.1	-0.22931	*
Bacteroides fragilis	5.1.1.13	-0.20355	*
Bacteroides fragilis	5.1.1.4	-0.1777	*
Bacteroides fragilis	5.1.3.9	-0.17575	*
Bacteroides fragilis	5.2.1.1	-0.18588	*
Bacteroides fragilis	5.3.1.12	-0.24069	*
Bacteroides fragilis	5.3.1.17	-0.18297	*
Bacteroides fragilis	5.3.1.24	-0.18139	*
Bacteroides fragilis	5.4.2.2	-0.19538	*
Bacteroides fragilis	5.4.99.22	-0.18013	*
Bacteroides fragilis	5.4.99.23	-0.19781	*
Bacteroides fragilis	5.4.99.5	-0.26802	*
Bacteroides fragilis	6.1.1.10	-0.19821	*
Bacteroides fragilis	6.1.1.12	-0.17638	*
Bacteroides fragilis	6.1.1.15	-0.23456	*
Bacteroides fragilis	6.1.1.17	-0.22523	*
Bacteroides fragilis	6.1.1.19	-0.18654	*
Bacteroides fragilis	6.1.1.4	-0.17782	*
Bacteroides fragilis	6.1.1.5	-0.18649	*
Bacteroides fragilis	6.1.1.9	-0.19397	*
Bacteroides fragilis	6.2.1.26	-0.22041	*
Bacteroides fragilis	6.3.1.14	-0.25749	*
Bacteroides fragilis	6.3.2.5	-0.19104	*
Bacteroides fragilis	6.3.3.1	-0.20078	*
Bacteroides thetaiotaomicron	2.7.1.23	0.28688	*
Bacteroides thetaiotaomicron	2.8.1.7	0.50897	*
Bacteroides thetaiotaomicron	3.5.2.3	0.18158	*
Bacteroides uniformis	1.1.1.127	0.19651	*
Bacteroides uniformis	1.1.1.80	0.28569	*
Bacteroides uniformis	1.1.1.93	0.17664	*
Bacteroides uniformis	1.17.7.4	0.28363	*
Bacteroides uniformis	1.4.1.2	0.21088	*
Bacteroides uniformis	2.1.1.198	0.2055	*
Bacteroides uniformis	2.1.1.45	0.20991	*
Bacteroides uniformis	2.1.3.6	0.37896	*
Bacteroides uniformis	2.1.4.1	0.27079	*
Bacteroides uniformis	2.4.1.227	0.21393	*
Bacteroides uniformis	2.4.1.8	0.18042	*
Bacteroides uniformis	2.5.1.15	0.1804	*
Bacteroides uniformis	2.5.1.47	0.20119	*
Bacteroides uniformis	2.5.1.7	0.28607	*
Bacteroides uniformis	2.5.1.9	0.18282	*
Bacteroides uniformis	2.7.7.64	0.36604	*
Bacteroides uniformis	3.1.3.11	0.29275	*
Bacteroides uniformis	3.5.4.3	0.25804	*
Bacteroides uniformis	3.6.1.41	0.23167	*
Bacteroides uniformis	4.1.1.1	0.21564	*
Bacteroides uniformis	4.1.1.12	0.27763	*
Bacteroides uniformis	4.1.1.21	0.18468	*
Bacteroides uniformis	4.2.1.8	0.28539	*
Bacteroides uniformis	5.3.1.6	0.22806	*
Bacteroides uniformis	6.1.1.19	0.20714	*
Bacteroides uniformis	6.2.1.27	0.32687	*
Bacteroides unknown species	1.1.1.290	-0.24334	*
Bacteroides unknown species	1.1.1.93	-0.20495	*
Bacteroides unknown species	1.11.1.6	-0.18361	*
Bacteroides unknown species	1.2.1.16	-0.19277	*
Bacteroides unknown species	1.3.1.9	-0.18577	*
Bacteroides unknown species	1.4.1.2	-0.18864	*
Bacteroides unknown species	1.4.7.1	-0.20027	*
Bacteroides unknown species	1.5.1.20	-0.17773	*
Bacteroides unknown species	1.5.1.5	-0.192	*
Bacteroides unknown species	1.8.1.4	-0.18283	*
Bacteroides unknown species	1.8.1.7	-0.24033	*
Bacteroides unknown species	1.97.1.4	-0.20449	*
Bacteroides unknown species	2.1.1.188	-0.22045	*
Bacteroides unknown species	2.1.1.192	-0.18584	*
Bacteroides unknown species	2.1.1.199	-0.25121	*
Bacteroides unknown species	2.1.1.45	-0.22654	*
Bacteroides unknown species	2.1.3.2	-0.21425	*
Bacteroides unknown species	2.3.1.180	-0.17821	*
Bacteroides unknown species	2.3.1.204	-0.18064	*
Bacteroides unknown species	2.3.1.30	-0.21472	*
Bacteroides unknown species	2.3.1.37	-0.19576	*
Bacteroides unknown species	2.3.2.8	-0.19709	*
Bacteroides unknown species	2.4.1.227	-0.19041	*
Bacteroides unknown species	2.4.2.9	-0.18424	*
Bacteroides unknown species	2.4.99.17	-0.18064	*
Bacteroides unknown species	2.5.1.15	-0.19968	*
Bacteroides unknown species	2.5.1.47	-0.19411	*
Bacteroides unknown species	2.5.1.54	-0.22789	*
Bacteroides unknown species	2.5.1.9	-0.1873	*
Bacteroides unknown species	2.6.1.16	-0.19462	*
Bacteroides unknown species	2.7.1.33	-0.17934	*
Bacteroides unknown species	2.7.14.1	-0.20767	*
Bacteroides unknown species	2.7.7.18	-0.20548	*
Bacteroides unknown species	2.7.7.24	-0.19662	*
Bacteroides unknown species	2.7.7.3	-0.18262	*
Bacteroides unknown species	2.7.7.43	-0.1861	*
Bacteroides unknown species	3.1.1.96	-0.20701	*
Bacteroides unknown species	3.1.11.6	-0.19818	*
Bacteroides unknown species	3.2.1.135	-0.18916	*
Bacteroides unknown species	3.2.2.20	-0.18265	*
Bacteroides unknown species	3.4.11.24	-0.18185	*
Bacteroides unknown species	3.4.14.11	-0.21961	*
Bacteroides unknown species	3.4.21.26	-0.18091	*
Bacteroides unknown species	3.5.1.14	-0.18368	*
Bacteroides unknown species	3.5.2.5	-0.21242	*
Bacteroides unknown species	3.5.3.11	-0.18356	*
Bacteroides unknown species	4.1.1.1	-0.21801	*
Bacteroides unknown species	4.1.1.86	-0.22434	*
Bacteroides unknown species	4.2.1.17	-0.18128	*
Bacteroides unknown species	4.2.1.46	-0.18043	*
Bacteroides unknown species	4.2.3.1	-0.17758	*
Bacteroides unknown species	4.2.3.4	-0.21338	*
Bacteroides unknown species	4.2.99.20	-0.18453	*
Bacteroides unknown species	4.3.1.12	-0.19967	*
Bacteroides unknown species	5.1.1.1	-0.19135	*
Bacteroides unknown species	5.1.1.13	-0.18313	*
Bacteroides unknown species	5.1.1.4	-0.17586	*
Bacteroides unknown species	5.3.1.12	-0.2254	*
Bacteroides unknown species	5.4.99.5	-0.23551	*
Bacteroides unknown species	6.1.1.10	-0.18727	*
Bacteroides unknown species	6.1.1.12	-0.18091	*
Bacteroides unknown species	6.1.1.15	-0.18379	*
Bacteroides unknown species	6.1.1.19	-0.19516	*
Bacteroides unknown species	6.1.1.9	-0.19184	*
Bacteroides unknown species	6.2.1.26	-0.18885	*
Bacteroides unknown species	6.3.1.14	-0.20795	*
Bacteroides xylanisolvens	1.1.1.100	0.94193	*
Bacteroides xylanisolvens	1.1.1.127	-0.19043	*
Bacteroides xylanisolvens	1.1.1.25	0.3466	*
Bacteroides xylanisolvens	1.1.1.290	0.19087	*
Bacteroides xylanisolvens	1.1.1.304	0.61445	*
Bacteroides xylanisolvens	1.1.1.35	0.91452	*
Bacteroides xylanisolvens	1.1.1.38	0.37792	*
Bacteroides xylanisolvens	1.1.1.49	0.65315	*
Bacteroides xylanisolvens	1.1.1.6	0.93119	*
Bacteroides xylanisolvens	1.1.1.9	-0.27333	*
Bacteroides xylanisolvens	1.1.1.90	0.33111	*
Bacteroides xylanisolvens	1.11.1.1	0.3914	*
Bacteroides xylanisolvens	1.11.1.24	0.33863	*
Bacteroides xylanisolvens	1.11.1.7	0.35331	*
Bacteroides xylanisolvens	1.13.11.11	0.67806	*
Bacteroides xylanisolvens	1.13.12.7	0.92561	*
Bacteroides xylanisolvens	1.16.1.1	0.19724	*
Bacteroides xylanisolvens	1.17.4.2	0.30715	*
Bacteroides xylanisolvens	1.2.1.16	0.24665	*
Bacteroides xylanisolvens	1.2.1.85	0.27705	*
Bacteroides xylanisolvens	1.2.3.3	0.27222	*
Bacteroides xylanisolvens	1.4.1.3	0.22742	*
Bacteroides xylanisolvens	1.5.1.39	0.53014	*
Bacteroides xylanisolvens	1.8.1.7	0.23684	*
Bacteroides xylanisolvens	1.8.4.12	0.23817	*
Bacteroides xylanisolvens	1.8.5.7	0.9576	*
Bacteroides xylanisolvens	1.97.1.4	0.39816	*
Bacteroides xylanisolvens	2.1.1.14	0.32792	*
Bacteroides xylanisolvens	2.1.1.185	-0.21476	*
Bacteroides xylanisolvens	2.1.1.193	0.92066	*
Bacteroides xylanisolvens	2.1.1.265	0.50237	*
Bacteroides xylanisolvens	2.1.1.297	0.26283	*
Bacteroides xylanisolvens	2.1.3.2	0.22008	*
Bacteroides xylanisolvens	2.3.1.189	0.36604	*
Bacteroides xylanisolvens	2.3.1.37	0.30594	*
Bacteroides xylanisolvens	2.4.1.21	0.53979	*
Bacteroides xylanisolvens	2.4.1.25	0.87094	*
Bacteroides xylanisolvens	2.4.1.333	0.30951	*
Bacteroides xylanisolvens	2.4.2.1	0.83143	*
Bacteroides xylanisolvens	2.4.2.2	0.3156	*
Bacteroides xylanisolvens	2.4.2.29	0.24664	*
Bacteroides xylanisolvens	2.4.2.52	0.3027	*
Bacteroides xylanisolvens	2.4.2.8	0.80279	*
Bacteroides xylanisolvens	2.4.99.17	0.21627	*
Bacteroides xylanisolvens	2.5.1.10	0.35863	*
Bacteroides xylanisolvens	2.5.1.3	0.44999	*
Bacteroides xylanisolvens	2.5.1.75	0.3603	*
Bacteroides xylanisolvens	2.5.1.78	0.93589	*
Bacteroides xylanisolvens	2.6.1.16	0.34825	*
Bacteroides xylanisolvens	2.7.1.11	0.18295	*
Bacteroides xylanisolvens	2.7.1.15	0.20003	*
Bacteroides xylanisolvens	2.7.1.26	0.2375	*
Bacteroides xylanisolvens	2.7.1.40	0.62968	*
Bacteroides xylanisolvens	2.7.14.1	0.17829	*
Bacteroides xylanisolvens	2.7.2.7	0.67891	*
Bacteroides xylanisolvens	2.7.4.3	0.23759	*
Bacteroides xylanisolvens	2.7.4.7	0.32092	*
Bacteroides xylanisolvens	2.7.6.1	0.91589	*
Bacteroides xylanisolvens	2.7.7.18	0.23952	*
Bacteroides xylanisolvens	2.7.7.24	0.20057	*
Bacteroides xylanisolvens	2.7.7.27	0.69307	*
Bacteroides xylanisolvens	2.7.7.33	0.26235	*
Bacteroides xylanisolvens	2.7.7.6	0.1878	*
Bacteroides xylanisolvens	2.7.7.64	-0.22186	*
Bacteroides xylanisolvens	2.7.7.7	0.33772	*
Bacteroides xylanisolvens	2.7.7.72	0.79816	*
Bacteroides xylanisolvens	2.7.7.76	0.83142	*
Bacteroides xylanisolvens	2.7.7.8	0.92841	*
Bacteroides xylanisolvens	2.7.7.85	0.24353	*
Bacteroides xylanisolvens	2.7.8.6	0.28219	*
Bacteroides xylanisolvens	2.7.9.1	0.32767	*
Bacteroides xylanisolvens	3.1.1.1	0.22774	*
Bacteroides xylanisolvens	3.1.1.29	0.28089	*
Bacteroides xylanisolvens	3.1.1.32	0.24305	*
Bacteroides xylanisolvens	3.1.1.96	0.38889	*
Bacteroides xylanisolvens	3.1.26.3	0.23701	*
Bacteroides xylanisolvens	3.1.26.8	0.8446	*
Bacteroides xylanisolvens	3.1.3.11	0.36878	*
Bacteroides xylanisolvens	3.1.3.23	0.25309	*
Bacteroides xylanisolvens	3.1.3.48	0.48326	*
Bacteroides xylanisolvens	3.1.4.16	0.76942	*
Bacteroides xylanisolvens	3.1.4.17	0.70199	*
Bacteroides xylanisolvens	3.1.4.4	0.48572	*
Bacteroides xylanisolvens	3.2.1.135	0.19544	*
Bacteroides xylanisolvens	3.2.1.183	0.89983	*
Bacteroides xylanisolvens	3.2.1.26	0.93174	*
Bacteroides xylanisolvens	3.2.1.31	0.78128	*
Bacteroides xylanisolvens	3.2.2.17	-0.19362	*
Bacteroides xylanisolvens	3.2.2.20	0.24946	*
Bacteroides xylanisolvens	3.2.2.27	0.52648	*
Bacteroides xylanisolvens	3.4.13.19	0.22538	*
Bacteroides xylanisolvens	3.4.13.9	0.44279	*
Bacteroides xylanisolvens	3.4.14.11	0.20503	*
Bacteroides xylanisolvens	3.4.21.26	0.1803	*
Bacteroides xylanisolvens	3.4.21.92	0.74101	*
Bacteroides xylanisolvens	3.4.24.30	0.93669	*
Bacteroides xylanisolvens	3.5.1.88	0.21406	*
Bacteroides xylanisolvens	3.5.2.10	0.66366	*
Bacteroides xylanisolvens	3.5.2.2	0.86146	*
Bacteroides xylanisolvens	3.5.2.5	0.19458	*
Bacteroides xylanisolvens	3.5.3.11	0.33094	*
Bacteroides xylanisolvens	3.5.3.12	0.2803	*
Bacteroides xylanisolvens	3.5.4.10	-0.21677	*
Bacteroides xylanisolvens	3.5.4.16	-0.18628	*
Bacteroides xylanisolvens	3.5.4.25	0.6228	*
Bacteroides xylanisolvens	3.5.4.26	0.24985	*
Bacteroides xylanisolvens	3.5.4.5	0.31112	*
Bacteroides xylanisolvens	3.6.1.1	0.18464	*
Bacteroides xylanisolvens	3.6.1.23	0.74605	*
Bacteroides xylanisolvens	4.1.1.2	0.82985	*
Bacteroides xylanisolvens	4.1.1.23	0.83361	*
Bacteroides xylanisolvens	4.1.1.36	0.77071	*
Bacteroides xylanisolvens	4.1.1.77	0.48696	*
Bacteroides xylanisolvens	4.1.1.96	0.92493	*
Bacteroides xylanisolvens	4.1.2.13	0.93699	*
Bacteroides xylanisolvens	4.1.2.4	0.93085	*
Bacteroides xylanisolvens	4.1.3.34	0.94187	*
Bacteroides xylanisolvens	4.2.1.1	0.39293	*
Bacteroides xylanisolvens	4.2.1.126	0.94196	*
Bacteroides xylanisolvens	4.2.1.17	0.33981	*
Bacteroides xylanisolvens	4.2.1.68	-0.29438	*
Bacteroides xylanisolvens	4.2.3.5	0.90853	*
Bacteroides xylanisolvens	4.3.1.12	0.20291	*
Bacteroides xylanisolvens	4.3.2.1	0.36696	*
Bacteroides xylanisolvens	4.3.2.3	0.20327	*
Bacteroides xylanisolvens	4.3.99.3	0.1965	*
Bacteroides xylanisolvens	4.4.1.21	0.37482	*
Bacteroides xylanisolvens	5.3.1.9	0.91306	*
Bacteroides xylanisolvens	5.4.2.10	0.82806	*
Bacteroides xylanisolvens	5.4.3.2	-0.26015	*
Bacteroides xylanisolvens	5.4.99.22	0.24545	*
Bacteroides xylanisolvens	5.4.99.25	0.93512	*
Bacteroides xylanisolvens	5.4.99.5	0.24831	*
Bacteroides xylanisolvens	6.1.1.6	0.84611	*
Bacteroides xylanisolvens	6.1.1.7	0.74113	*
Bacteroides xylanisolvens	6.3.1.14	0.22861	*
Bacteroides xylanisolvens	6.3.1.5	0.34384	*
Bacteroides xylanisolvens	6.3.2.17	0.59875	*
Bacteroides xylanisolvens	6.3.2.2	0.50278	*
Bacteroides xylanisolvens	6.3.2.26	0.29433	*
Bacteroides xylanisolvens	6.3.2.4	0.28325	*
Bacteroides xylanisolvens	6.3.2.5	0.54653	*
Bacteroides xylanisolvens	6.3.2.8	0.30352	*
Bacteroides xylanisolvens	6.3.3.1	0.20719	*
Bifidobacterium bifidum	1.1.1.205	-0.17599	*
Bifidobacterium bifidum	1.1.1.44	0.52957	*
Bifidobacterium bifidum	1.1.1.80	0.26495	*
Bifidobacterium bifidum	2.1.1.10	0.22626	*
Bifidobacterium bifidum	2.1.2.2	0.53451	*
Bifidobacterium bifidum	2.7.8.13	0.47236	*
Bifidobacterium bifidum	2.8.1.7	0.19976	*
Bifidobacterium bifidum	3.5.2.3	0.18692	*
Bifidobacterium bifidum	4.1.3.3	0.45987	*
Bifidobacterium breve	2.7.7.64	0.25209	*
Bifidobacterium breve	6.1.1.6	0.32458	*
Bifidobacterium scardovii	1.1.1.205	-0.17634	*
Bifidobacterium scardovii	1.1.1.80	0.23607	*
Bifidobacterium scardovii	1.17.7.4	0.2108	*
Bifidobacterium scardovii	2.1.3.6	0.28866	*
Bifidobacterium scardovii	2.1.4.1	0.19623	*
Bifidobacterium scardovii	2.5.1.10	-0.18338	*
Bifidobacterium scardovii	2.5.1.19	-0.18035	*
Bifidobacterium scardovii	2.5.1.7	0.18969	*
Bifidobacterium scardovii	2.7.14.1	-0.19764	*
Bifidobacterium scardovii	2.7.7.64	0.28991	*
Bifidobacterium scardovii	3.1.3.11	0.25755	*
Bifidobacterium scardovii	3.4.21.26	-0.20162	*
Bifidobacterium scardovii	3.5.4.3	0.18132	*
Bifidobacterium scardovii	4.1.1.12	0.20465	*
Bifidobacterium scardovii	4.2.1.8	0.23239	*
Bifidobacterium scardovii	4.3.1.12	-0.17858	*
Bifidobacterium scardovii	6.2.1.27	0.29937	*
Bifidobacterium scardovii	6.3.3.1	-0.18203	*
Bifidobacterium unknown species	1.1.1.127	0.20099	*
Bifidobacterium unknown species	1.1.1.304	-0.18235	*
Bifidobacterium unknown species	2.7.1.50	0.22607	*
Bifidobacterium unknown species	3.2.2.17	0.23139	*
Bifidobacterium unknown species	3.2.2.23	0.22405	*
Bifidobacterium unknown species	3.5.4.16	0.18372	*
Bifidobacterium unknown species	4.1.1.21	0.17722	*
Bifidobacterium unknown species	4.1.3.3	0.21512	*
Bifidobacterium unknown species	6.3.1.11	0.21773	*
Blautia unknown species	1.1.1.100	0.33496	*
Blautia unknown species	1.1.1.133	0.43393	*
Blautia unknown species	1.1.1.205	0.5642	*
Blautia unknown species	1.1.1.25	0.7936	*
Blautia unknown species	1.1.1.268	0.20049	*
Blautia unknown species	1.1.1.290	0.72953	*
Blautia unknown species	1.1.1.303	0.68114	*
Blautia unknown species	1.1.1.304	0.55962	*
Blautia unknown species	1.1.1.346	0.48434	*
Blautia unknown species	1.1.1.35	0.36303	*
Blautia unknown species	1.1.1.38	0.34808	*
Blautia unknown species	1.1.1.381	0.29904	*
Blautia unknown species	1.1.1.44	-0.25247	*
Blautia unknown species	1.1.1.49	0.70513	*
Blautia unknown species	1.1.1.6	0.32933	*
Blautia unknown species	1.1.1.79	-0.37934	*
Blautia unknown species	1.1.1.80	-0.50495	*
Blautia unknown species	1.1.1.9	0.25636	*
Blautia unknown species	1.1.1.93	0.4279	*
Blautia unknown species	1.1.3.21	0.39003	*
Blautia unknown species	1.11.1.1	0.34623	*
Blautia unknown species	1.11.1.24	0.1895	*
Blautia unknown species	1.11.1.6	0.28422	*
Blautia unknown species	1.11.1.7	0.72016	*
Blautia unknown species	1.13.11.11	0.40794	*
Blautia unknown species	1.13.11.9	0.36101	*
Blautia unknown species	1.13.12.7	0.33075	*
Blautia unknown species	1.14.13.114	0.27936	*
Blautia unknown species	1.14.13.22	0.62842	*
Blautia unknown species	1.14.13.59	0.45451	*
Blautia unknown species	1.16.1.1	0.42739	*
Blautia unknown species	1.17.1.4	0.58319	*
Blautia unknown species	1.17.4.1	0.4047	*
Blautia unknown species	1.17.4.2	0.38737	*
Blautia unknown species	1.17.99.6	0.80576	*
Blautia unknown species	1.18.1.2	-0.23098	*
Blautia unknown species	1.2.1.10	0.47071	*
Blautia unknown species	1.2.1.11	0.31732	*
Blautia unknown species	1.2.1.12	0.53105	*
Blautia unknown species	1.2.1.16	0.68294	*
Blautia unknown species	1.2.1.41	0.43949	*
Blautia unknown species	1.2.1.68	0.45549	*
Blautia unknown species	1.2.1.85	0.51999	*
Blautia unknown species	1.2.1.9	0.31553	*
Blautia unknown species	1.2.3.3	0.80399	*
Blautia unknown species	1.2.4.1	0.27575	*
Blautia unknown species	1.2.5.2	0.18367	*
Blautia unknown species	1.3.1.12	0.62784	*
Blautia unknown species	1.3.1.14	0.42883	*
Blautia unknown species	1.3.1.9	0.38224	*
Blautia unknown species	1.3.1.95	0.58396	*
Blautia unknown species	1.3.1.98	0.45598	*
Blautia unknown species	1.4.1.2	0.33725	*
Blautia unknown species	1.4.1.3	0.76338	*
Blautia unknown species	1.4.1.4	0.29067	*
Blautia unknown species	1.4.7.1	0.37264	*
Blautia unknown species	1.5.1.20	0.23508	*
Blautia unknown species	1.5.1.39	0.81417	*
Blautia unknown species	1.5.1.5	0.57376	*
Blautia unknown species	1.7.1.7	0.33633	*
Blautia unknown species	1.8.1.4	0.40156	*
Blautia unknown species	1.8.1.7	0.67821	*
Blautia unknown species	1.8.1.9	0.32618	*
Blautia unknown species	1.8.4.11	-0.3202	*
Blautia unknown species	1.8.4.12	0.20798	*
Blautia unknown species	1.8.5.7	0.33212	*
Blautia unknown species	1.8.99.2	0.65029	*
Blautia unknown species	1.97.1.4	0.68663	*
Blautia unknown species	2.1.1.10	0.36508	*
Blautia unknown species	2.1.1.14	0.89997	*
Blautia unknown species	2.1.1.170	0.44846	*
Blautia unknown species	2.1.1.171	0.36587	*
Blautia unknown species	2.1.1.182	0.26639	*
Blautia unknown species	2.1.1.185	0.31441	*
Blautia unknown species	2.1.1.188	0.55774	*
Blautia unknown species	2.1.1.190	0.41657	*
Blautia unknown species	2.1.1.192	0.60606	*
Blautia unknown species	2.1.1.193	0.31369	*
Blautia unknown species	2.1.1.199	0.49692	*
Blautia unknown species	2.1.1.228	0.58056	*
Blautia unknown species	2.1.1.265	0.73122	*
Blautia unknown species	2.1.1.297	0.67967	*
Blautia unknown species	2.1.1.33	0.68558	*
Blautia unknown species	2.1.1.45	0.39617	*
Blautia unknown species	2.1.1.79	0.63416	*
Blautia unknown species	2.1.2.1	-0.26259	*
Blautia unknown species	2.1.2.2	-0.2025	*
Blautia unknown species	2.1.2.9	0.28571	*
Blautia unknown species	2.1.3.2	0.50163	*
Blautia unknown species	2.1.3.3	0.30164	*
Blautia unknown species	2.1.3.6	-0.18622	*
Blautia unknown species	2.1.4.1	-0.24856	*
Blautia unknown species	2.1.4.2	0.31102	*
Blautia unknown species	2.2.1.1	0.27556	*
Blautia unknown species	2.2.1.6	0.67296	*
Blautia unknown species	2.2.1.7	0.27891	*
Blautia unknown species	2.3.1.1	0.50582	*
Blautia unknown species	2.3.1.157	0.27613	*
Blautia unknown species	2.3.1.180	0.26259	*
Blautia unknown species	2.3.1.189	0.78011	*
Blautia unknown species	2.3.1.204	0.30181	*
Blautia unknown species	2.3.1.222	0.34959	*
Blautia unknown species	2.3.1.234	0.4742	*
Blautia unknown species	2.3.1.28	0.54888	*
Blautia unknown species	2.3.1.30	0.49982	*
Blautia unknown species	2.3.1.37	0.66171	*
Blautia unknown species	2.3.1.39	0.25858	*
Blautia unknown species	2.3.1.8	0.30381	*
Blautia unknown species	2.3.2.8	0.39153	*
Blautia unknown species	2.4.1.1	0.56966	*
Blautia unknown species	2.4.1.18	0.48628	*
Blautia unknown species	2.4.1.21	0.71541	*
Blautia unknown species	2.4.1.227	0.38976	*
Blautia unknown species	2.4.1.25	0.30887	*
Blautia unknown species	2.4.1.333	0.86555	*
Blautia unknown species	2.4.2.1	0.4708	*
Blautia unknown species	2.4.2.10	0.60002	*
Blautia unknown species	2.4.2.14	0.45504	*
Blautia unknown species	2.4.2.18	-0.17819	*
Blautia unknown species	2.4.2.2	0.81892	*
Blautia unknown species	2.4.2.22	0.30751	*
Blautia unknown species	2.4.2.29	0.70726	*
Blautia unknown species	2.4.2.3	0.25881	*
Blautia unknown species	2.4.2.52	0.58254	*
Blautia unknown species	2.4.2.7	0.57289	*
Blautia unknown species	2.4.2.8	0.54498	*
Blautia unknown species	2.4.2.9	0.46403	*
Blautia unknown species	2.4.99.17	0.68752	*
Blautia unknown species	2.5.1.10	0.81546	*
Blautia unknown species	2.5.1.15	0.36519	*
Blautia unknown species	2.5.1.19	0.6009	*
Blautia unknown species	2.5.1.3	0.67285	*
Blautia unknown species	2.5.1.31	0.5402	*
Blautia unknown species	2.5.1.47	0.42276	*
Blautia unknown species	2.5.1.54	0.49843	*
Blautia unknown species	2.5.1.56	0.32491	*
Blautia unknown species	2.5.1.6	0.44656	*
Blautia unknown species	2.5.1.7	0.3396	*
Blautia unknown species	2.5.1.75	0.84424	*
Blautia unknown species	2.5.1.78	0.32475	*
Blautia unknown species	2.5.1.9	0.39944	*
Blautia unknown species	2.6.1.1	0.62177	*
Blautia unknown species	2.6.1.16	0.71146	*
Blautia unknown species	2.6.1.18	-0.39579	*
Blautia unknown species	2.6.1.2	0.47242	*
Blautia unknown species	2.6.1.42	0.49179	*
Blautia unknown species	2.6.1.52	0.35345	*
Blautia unknown species	2.6.1.92	0.21867	*
Blautia unknown species	2.7.1.11	0.78636	*
Blautia unknown species	2.7.1.148	0.52699	*
Blautia unknown species	2.7.1.15	0.39761	*
Blautia unknown species	2.7.1.201	0.46526	*
Blautia unknown species	2.7.1.211	0.41538	*
Blautia unknown species	2.7.1.23	-0.22735	*
Blautia unknown species	2.7.1.24	0.22794	*
Blautia unknown species	2.7.1.25	0.2077	*
Blautia unknown species	2.7.1.26	0.83609	*
Blautia unknown species	2.7.1.30	0.29764	*
Blautia unknown species	2.7.1.33	0.51508	*
Blautia unknown species	2.7.1.39	0.38414	*
Blautia unknown species	2.7.1.40	0.8025	*
Blautia unknown species	2.7.1.48	0.41254	*
Blautia unknown species	2.7.1.59	0.3574	*
Blautia unknown species	2.7.14.1	0.7405	*
Blautia unknown species	2.7.2.11	0.40618	*
Blautia unknown species	2.7.2.4	0.383	*
Blautia unknown species	2.7.2.7	0.25117	*
Blautia unknown species	2.7.4.3	0.81385	*
Blautia unknown species	2.7.4.6	0.52569	*
Blautia unknown species	2.7.4.7	0.89889	*
Blautia unknown species	2.7.6.1	0.41782	*
Blautia unknown species	2.7.6.5	0.34153	*
Blautia unknown species	2.7.7.12	0.32536	*
Blautia unknown species	2.7.7.18	0.76645	*
Blautia unknown species	2.7.7.24	0.67284	*
Blautia unknown species	2.7.7.27	0.39183	*
Blautia unknown species	2.7.7.3	0.57554	*
Blautia unknown species	2.7.7.33	0.75997	*
Blautia unknown species	2.7.7.39	0.26997	*
Blautia unknown species	2.7.7.40	0.31078	*
Blautia unknown species	2.7.7.41	0.19129	*
Blautia unknown species	2.7.7.43	0.72068	*
Blautia unknown species	2.7.7.49	0.55562	*
Blautia unknown species	2.7.7.6	0.69994	*
Blautia unknown species	2.7.7.61	0.4943	*
Blautia unknown species	2.7.7.7	0.85972	*
Blautia unknown species	2.7.7.72	0.21549	*
Blautia unknown species	2.7.7.76	0.26296	*
Blautia unknown species	2.7.7.8	0.32934	*
Blautia unknown species	2.7.7.85	0.84683	*
Blautia unknown species	2.7.8.36	0.25537	*
Blautia unknown species	2.7.8.5	0.26143	*
Blautia unknown species	2.7.8.6	0.6097	*
Blautia unknown species	2.7.9.1	0.50054	*
Blautia unknown species	2.8.1.13	0.43588	*
Blautia unknown species	2.8.1.6	0.18291	*
Blautia unknown species	2.8.3.10	0.30989	*
Blautia unknown species	2.8.3.5	0.27636	*
Blautia unknown species	3.1.1.1	0.78054	*
Blautia unknown species	3.1.1.29	0.8046	*
Blautia unknown species	3.1.1.32	0.52034	*
Blautia unknown species	3.1.1.96	0.42638	*
Blautia unknown species	3.1.11.6	0.32991	*
Blautia unknown species	3.1.2.14	0.25563	*
Blautia unknown species	3.1.26.3	0.28623	*
Blautia unknown species	3.1.26.8	0.42033	*
Blautia unknown species	3.1.3.11	-0.17767	*
Blautia unknown species	3.1.3.23	0.84625	*
Blautia unknown species	3.1.3.3	0.23615	*
Blautia unknown species	3.1.3.48	0.69095	*
Blautia unknown species	3.1.3.6	0.27976	*
Blautia unknown species	3.1.4.16	0.43336	*
Blautia unknown species	3.1.4.17	0.58377	*
Blautia unknown species	3.1.4.4	0.85249	*
Blautia unknown species	3.2.1.1	0.21993	*
Blautia unknown species	3.2.1.135	0.56236	*
Blautia unknown species	3.2.1.18	-0.31271	*
Blautia unknown species	3.2.1.183	0.31875	*
Blautia unknown species	3.2.1.196	0.26417	*
Blautia unknown species	3.2.1.26	0.32925	*
Blautia unknown species	3.2.1.31	0.56233	*
Blautia unknown species	3.2.1.39	0.26332	*
Blautia unknown species	3.2.1.41	0.21075	*
Blautia unknown species	3.2.1.51	0.20142	*
Blautia unknown species	3.2.1.93	0.68623	*
Blautia unknown species	3.2.2.20	0.28005	*
Blautia unknown species	3.2.2.23	0.26192	*
Blautia unknown species	3.2.2.27	0.61729	*
Blautia unknown species	3.2.2.31	-0.3456	*
Blautia unknown species	3.2.2.9	0.34669	*
Blautia unknown species	3.4.11.24	0.48468	*
Blautia unknown species	3.4.11.4	0.23993	*
Blautia unknown species	3.4.11.7	0.5745	*
Blautia unknown species	3.4.13.19	0.31187	*
Blautia unknown species	3.4.13.20	0.46621	*
Blautia unknown species	3.4.13.9	0.58524	*
Blautia unknown species	3.4.14.11	0.61154	*
Blautia unknown species	3.4.21.110	0.55288	*
Blautia unknown species	3.4.21.26	0.66456	*
Blautia unknown species	3.4.21.83	0.26164	*
Blautia unknown species	3.4.21.89	0.46609	*
Blautia unknown species	3.4.21.92	0.42404	*
Blautia unknown species	3.4.22.40	-0.18083	*
Blautia unknown species	3.4.23.36	-0.4172	*
Blautia unknown species	3.4.24.30	0.31305	*
Blautia unknown species	3.4.24.40	0.3701	*
Blautia unknown species	3.4.24.71	0.26064	*
Blautia unknown species	3.5.1.106	-0.31402	*
Blautia unknown species	3.5.1.125	0.67854	*
Blautia unknown species	3.5.1.14	0.48662	*
Blautia unknown species	3.5.1.4	0.24468	*
Blautia unknown species	3.5.2.10	0.6361	*
Blautia unknown species	3.5.2.2	0.46859	*
Blautia unknown species	3.5.2.5	0.77648	*
Blautia unknown species	3.5.3.11	0.58024	*
Blautia unknown species	3.5.3.12	0.51632	*
Blautia unknown species	3.5.4.10	0.46823	*
Blautia unknown species	3.5.4.12	0.31159	*
Blautia unknown species	3.5.4.16	0.28427	*
Blautia unknown species	3.5.4.25	0.68588	*
Blautia unknown species	3.5.4.26	0.4202	*
Blautia unknown species	3.5.4.4	0.44724	*
Blautia unknown species	3.5.4.5	0.59189	*
Blautia unknown species	3.6.1.1	0.54527	*
Blautia unknown species	3.6.1.23	0.2665	*
Blautia unknown species	3.6.1.27	0.55658	*
Blautia unknown species	3.6.1.29	0.27813	*
Blautia unknown species	3.6.1.41	0.29483	*
Blautia unknown species	4.1.1.1	0.44001	*
Blautia unknown species	4.1.1.112	0.29656	*
Blautia unknown species	4.1.1.2	0.26528	*
Blautia unknown species	4.1.1.23	0.32319	*
Blautia unknown species	4.1.1.25	0.45947	*
Blautia unknown species	4.1.1.31	0.22735	*
Blautia unknown species	4.1.1.36	0.50588	*
Blautia unknown species	4.1.1.5	-0.26761	*
Blautia unknown species	4.1.1.74	0.47073	*
Blautia unknown species	4.1.1.77	0.70995	*
Blautia unknown species	4.1.1.86	0.60033	*
Blautia unknown species	4.1.1.96	0.36502	*
Blautia unknown species	4.1.2.13	0.33955	*
Blautia unknown species	4.1.2.4	0.35931	*
Blautia unknown species	4.1.3.16	0.38816	*
Blautia unknown species	4.1.3.34	0.32938	*
Blautia unknown species	4.1.99.1	0.50759	*
Blautia unknown species	4.2.1.11	0.67969	*
Blautia unknown species	4.2.1.113	0.45991	*
Blautia unknown species	4.2.1.126	0.33152	*
Blautia unknown species	4.2.1.17	0.81073	*
Blautia unknown species	4.2.1.46	0.36884	*
Blautia unknown species	4.2.1.59	0.59036	*
Blautia unknown species	4.2.1.68	0.25259	*
Blautia unknown species	4.2.1.8	-0.2204	*
Blautia unknown species	4.2.2.1	0.26165	*
Blautia unknown species	4.2.3.1	0.54023	*
Blautia unknown species	4.2.3.4	0.57879	*
Blautia unknown species	4.2.3.5	0.33923	*
Blautia unknown species	4.2.99.20	0.29704	*
Blautia unknown species	4.3.1.12	0.5729	*
Blautia unknown species	4.3.1.15	0.48917	*
Blautia unknown species	4.3.1.16	0.49569	*
Blautia unknown species	4.3.2.1	0.44551	*
Blautia unknown species	4.3.2.2	0.78565	*
Blautia unknown species	4.3.2.3	0.82645	*
Blautia unknown species	4.3.99.3	0.70661	*
Blautia unknown species	4.4.1.21	0.75572	*
Blautia unknown species	4.4.1.5	0.55541	*
Blautia unknown species	5.1.1.1	0.52291	*
Blautia unknown species	5.1.1.11	0.18856	*
Blautia unknown species	5.1.1.12	0.21897	*
Blautia unknown species	5.1.1.13	0.49206	*
Blautia unknown species	5.1.1.3	0.33277	*
Blautia unknown species	5.1.1.4	0.21601	*
Blautia unknown species	5.1.2.2	0.29197	*
Blautia unknown species	5.1.3.22	0.19231	*
Blautia unknown species	5.1.3.26	0.29185	*
Blautia unknown species	5.1.3.4	0.30628	*
Blautia unknown species	5.1.3.9	0.36437	*
Blautia unknown species	5.2.1.1	0.18732	*
Blautia unknown species	5.2.1.8	0.27309	*
Blautia unknown species	5.3.1.1	0.24058	*
Blautia unknown species	5.3.1.12	0.56328	*
Blautia unknown species	5.3.1.17	0.32958	*
Blautia unknown species	5.3.1.24	0.33215	*
Blautia unknown species	5.3.1.26	0.3482	*
Blautia unknown species	5.3.1.9	0.32934	*
Blautia unknown species	5.3.3.1	0.62366	*
Blautia unknown species	5.4.2.10	0.54377	*
Blautia unknown species	5.4.2.11	-0.32702	*
Blautia unknown species	5.4.2.2	0.50322	*
Blautia unknown species	5.4.2.7	0.31586	*
Blautia unknown species	5.4.99.22	0.75622	*
Blautia unknown species	5.4.99.23	0.62688	*
Blautia unknown species	5.4.99.25	0.3297	*
Blautia unknown species	5.4.99.5	0.71623	*
Blautia unknown species	5.6.2.2	0.26221	*
Blautia unknown species	6.1.1.10	0.35871	*
Blautia unknown species	6.1.1.12	0.32836	*
Blautia unknown species	6.1.1.14	0.28113	*
Blautia unknown species	6.1.1.15	0.60253	*
Blautia unknown species	6.1.1.16	0.29551	*
Blautia unknown species	6.1.1.17	0.47913	*
Blautia unknown species	6.1.1.19	0.31268	*
Blautia unknown species	6.1.1.20	0.26195	*
Blautia unknown species	6.1.1.21	0.33041	*
Blautia unknown species	6.1.1.22	0.18447	*
Blautia unknown species	6.1.1.4	0.324	*
Blautia unknown species	6.1.1.5	0.58972	*
Blautia unknown species	6.1.1.6	0.29814	*
Blautia unknown species	6.1.1.7	0.23252	*
Blautia unknown species	6.1.1.9	0.20284	*
Blautia unknown species	6.2.1.22	0.31382	*
Blautia unknown species	6.2.1.26	0.37165	*
Blautia unknown species	6.2.1.27	-0.39289	*
Blautia unknown species	6.3.1.1	0.33001	*
Blautia unknown species	6.3.1.11	0.1874	*
Blautia unknown species	6.3.1.14	0.70083	*
Blautia unknown species	6.3.1.20	0.38656	*
Blautia unknown species	6.3.1.5	0.67966	*
Blautia unknown species	6.3.2.17	0.77816	*
Blautia unknown species	6.3.2.2	0.46279	*
Blautia unknown species	6.3.2.26	0.75553	*
Blautia unknown species	6.3.2.4	0.86436	*
Blautia unknown species	6.3.2.5	0.74888	*
Blautia unknown species	6.3.2.6	0.76195	*
Blautia unknown species	6.3.2.8	0.62902	*
Blautia unknown species	6.3.3.1	0.74573	*
Brachybacterium unknown species	1.1.1.100	0.24335	*
Brachybacterium unknown species	1.1.1.133	0.67803	*
Brachybacterium unknown species	1.1.1.205	0.72956	*
Brachybacterium unknown species	1.1.1.25	0.74267	*
Brachybacterium unknown species	1.1.1.290	0.67821	*
Brachybacterium unknown species	1.1.1.303	0.8043	*
Brachybacterium unknown species	1.1.1.304	0.41679	*
Brachybacterium unknown species	1.1.1.346	0.67292	*
Brachybacterium unknown species	1.1.1.35	0.24154	*
Brachybacterium unknown species	1.1.1.38	0.25931	*
Brachybacterium unknown species	1.1.1.381	0.57982	*
Brachybacterium unknown species	1.1.1.44	-0.23045	*
Brachybacterium unknown species	1.1.1.49	0.49593	*
Brachybacterium unknown species	1.1.1.6	0.23883	*
Brachybacterium unknown species	1.1.1.79	-0.41633	*
Brachybacterium unknown species	1.1.1.80	-0.50088	*
Brachybacterium unknown species	1.1.1.93	0.57259	*
Brachybacterium unknown species	1.1.1.94	-0.22341	*
Brachybacterium unknown species	1.1.3.21	0.64413	*
Brachybacterium unknown species	1.11.1.1	0.33382	*
Brachybacterium unknown species	1.11.1.24	0.27591	*
Brachybacterium unknown species	1.11.1.6	0.47852	*
Brachybacterium unknown species	1.11.1.7	0.58938	*
Brachybacterium unknown species	1.13.11.9	0.57237	*
Brachybacterium unknown species	1.13.12.7	0.22494	*
Brachybacterium unknown species	1.14.13.114	0.54592	*
Brachybacterium unknown species	1.14.13.22	0.81823	*
Brachybacterium unknown species	1.14.13.59	0.68562	*
Brachybacterium unknown species	1.16.1.1	0.57846	*
Brachybacterium unknown species	1.17.1.4	0.77835	*
Brachybacterium unknown species	1.17.4.1	0.59114	*
Brachybacterium unknown species	1.17.4.2	0.31929	*
Brachybacterium unknown species	1.17.99.6	0.94351	*
Brachybacterium unknown species	1.18.1.2	-0.21466	*
Brachybacterium unknown species	1.2.1.10	0.70383	*
Brachybacterium unknown species	1.2.1.11	0.54288	*
Brachybacterium unknown species	1.2.1.12	0.71487	*
Brachybacterium unknown species	1.2.1.16	0.70349	*
Brachybacterium unknown species	1.2.1.41	0.6406	*
Brachybacterium unknown species	1.2.1.68	0.61319	*
Brachybacterium unknown species	1.2.1.85	0.63939	*
Brachybacterium unknown species	1.2.1.9	0.55039	*
Brachybacterium unknown species	1.2.3.3	0.71582	*
Brachybacterium unknown species	1.2.4.1	0.5349	*
Brachybacterium unknown species	1.2.5.2	0.44163	*
Brachybacterium unknown species	1.3.1.12	0.75225	*
Brachybacterium unknown species	1.3.1.14	0.66532	*
Brachybacterium unknown species	1.3.1.9	0.57161	*
Brachybacterium unknown species	1.3.1.95	0.75995	*
Brachybacterium unknown species	1.3.1.98	0.65059	*
Brachybacterium unknown species	1.4.1.2	0.47932	*
Brachybacterium unknown species	1.4.1.3	0.88308	*
Brachybacterium unknown species	1.4.1.4	0.45138	*
Brachybacterium unknown species	1.4.7.1	0.52221	*
Brachybacterium unknown species	1.5.1.20	0.37207	*
Brachybacterium unknown species	1.5.1.39	0.80008	*
Brachybacterium unknown species	1.5.1.5	0.61189	*
Brachybacterium unknown species	1.7.1.7	0.58078	*
Brachybacterium unknown species	1.8.1.4	0.56521	*
Brachybacterium unknown species	1.8.1.7	0.73608	*
Brachybacterium unknown species	1.8.1.9	0.59085	*
Brachybacterium unknown species	1.8.4.11	-0.32563	*
Brachybacterium unknown species	1.8.5.7	0.24114	*
Brachybacterium unknown species	1.8.99.2	0.79635	*
Brachybacterium unknown species	1.97.1.4	0.57108	*
Brachybacterium unknown species	2.1.1.10	0.26514	*
Brachybacterium unknown species	2.1.1.14	0.81826	*
Brachybacterium unknown species	2.1.1.170	0.6303	*
Brachybacterium unknown species	2.1.1.171	0.5169	*
Brachybacterium unknown species	2.1.1.176	0.17774	*
Brachybacterium unknown species	2.1.1.182	0.53787	*
Brachybacterium unknown species	2.1.1.185	0.24438	*
Brachybacterium unknown species	2.1.1.188	0.66276	*
Brachybacterium unknown species	2.1.1.190	0.55969	*
Brachybacterium unknown species	2.1.1.192	0.74012	*
Brachybacterium unknown species	2.1.1.193	0.20697	*
Brachybacterium unknown species	2.1.1.198	0.24701	*
Brachybacterium unknown species	2.1.1.199	0.52402	*
Brachybacterium unknown species	2.1.1.207	0.17891	*
Brachybacterium unknown species	2.1.1.228	0.62381	*
Brachybacterium unknown species	2.1.1.265	0.71285	*
Brachybacterium unknown species	2.1.1.297	0.67548	*
Brachybacterium unknown species	2.1.1.33	0.83705	*
Brachybacterium unknown species	2.1.1.45	0.41122	*
Brachybacterium unknown species	2.1.1.79	0.75888	*
Brachybacterium unknown species	2.1.2.1	-0.28261	*
Brachybacterium unknown species	2.1.2.2	-0.19983	*
Brachybacterium unknown species	2.1.2.9	0.52651	*
Brachybacterium unknown species	2.1.3.2	0.62508	*
Brachybacterium unknown species	2.1.3.3	0.53704	*
Brachybacterium unknown species	2.1.4.1	-0.33828	*
Brachybacterium unknown species	2.1.4.2	0.5008	*
Brachybacterium unknown species	2.2.1.1	0.46803	*
Brachybacterium unknown species	2.2.1.6	0.87018	*
Brachybacterium unknown species	2.3.1.1	0.71431	*
Brachybacterium unknown species	2.3.1.157	0.47811	*
Brachybacterium unknown species	2.3.1.179	0.37664	*
Brachybacterium unknown species	2.3.1.180	0.48469	*
Brachybacterium unknown species	2.3.1.189	0.66097	*
Brachybacterium unknown species	2.3.1.204	0.46416	*
Brachybacterium unknown species	2.3.1.222	0.52901	*
Brachybacterium unknown species	2.3.1.234	0.66924	*
Brachybacterium unknown species	2.3.1.28	0.67824	*
Brachybacterium unknown species	2.3.1.30	0.50456	*
Brachybacterium unknown species	2.3.1.37	0.56901	*
Brachybacterium unknown species	2.3.1.39	0.54485	*
Brachybacterium unknown species	2.3.1.8	0.51504	*
Brachybacterium unknown species	2.3.2.3	0.43215	*
Brachybacterium unknown species	2.3.2.8	0.56484	*
Brachybacterium unknown species	2.4.1.1	0.7149	*
Brachybacterium unknown species	2.4.1.18	0.69481	*
Brachybacterium unknown species	2.4.1.21	0.5411	*
Brachybacterium unknown species	2.4.1.227	0.54868	*
Brachybacterium unknown species	2.4.1.25	0.22212	*
Brachybacterium unknown species	2.4.1.333	0.87828	*
Brachybacterium unknown species	2.4.1.8	0.19509	*
Brachybacterium unknown species	2.4.2.1	0.29259	*
Brachybacterium unknown species	2.4.2.10	0.78244	*
Brachybacterium unknown species	2.4.2.14	0.6911	*
Brachybacterium unknown species	2.4.2.2	0.82035	*
Brachybacterium unknown species	2.4.2.22	0.53012	*
Brachybacterium unknown species	2.4.2.29	0.73447	*
Brachybacterium unknown species	2.4.2.3	0.49003	*
Brachybacterium unknown species	2.4.2.52	0.70082	*
Brachybacterium unknown species	2.4.2.7	0.80176	*
Brachybacterium unknown species	2.4.2.8	0.45138	*
Brachybacterium unknown species	2.4.2.9	0.61528	*
Brachybacterium unknown species	2.4.99.17	0.74424	*
Brachybacterium unknown species	2.5.1.10	0.69122	*
Brachybacterium unknown species	2.5.1.15	0.50519	*
Brachybacterium unknown species	2.5.1.19	0.71984	*
Brachybacterium unknown species	2.5.1.3	0.76582	*
Brachybacterium unknown species	2.5.1.31	0.63205	*
Brachybacterium unknown species	2.5.1.47	0.5881	*
Brachybacterium unknown species	2.5.1.54	0.56273	*
Brachybacterium unknown species	2.5.1.56	0.48815	*
Brachybacterium unknown species	2.5.1.6	0.63195	*
Brachybacterium unknown species	2.5.1.7	0.55218	*
Brachybacterium unknown species	2.5.1.75	0.84708	*
Brachybacterium unknown species	2.5.1.78	0.22892	*
Brachybacterium unknown species	2.5.1.9	0.5708	*
Brachybacterium unknown species	2.6.1.1	0.80012	*
Brachybacterium unknown species	2.6.1.16	0.58654	*
Brachybacterium unknown species	2.6.1.18	-0.39477	*
Brachybacterium unknown species	2.6.1.2	0.65778	*
Brachybacterium unknown species	2.6.1.42	0.6602	*
Brachybacterium unknown species	2.6.1.51	0.28841	*
Brachybacterium unknown species	2.6.1.52	0.53185	*
Brachybacterium unknown species	2.6.1.85	0.40449	*
Brachybacterium unknown species	2.6.1.92	0.37428	*
Brachybacterium unknown species	2.7.1.107	0.40517	*
Brachybacterium unknown species	2.7.1.11	0.86039	*
Brachybacterium unknown species	2.7.1.121	-0.24163	*
Brachybacterium unknown species	2.7.1.148	0.7167	*
Brachybacterium unknown species	2.7.1.15	0.53498	*
Brachybacterium unknown species	2.7.1.201	0.72222	*
Brachybacterium unknown species	2.7.1.211	0.65628	*
Brachybacterium unknown species	2.7.1.23	-0.21856	*
Brachybacterium unknown species	2.7.1.24	0.47822	*
Brachybacterium unknown species	2.7.1.25	0.5004	*
Brachybacterium unknown species	2.7.1.26	0.7865	*
Brachybacterium unknown species	2.7.1.30	0.57306	*
Brachybacterium unknown species	2.7.1.31	0.23651	*
Brachybacterium unknown species	2.7.1.33	0.68376	*
Brachybacterium unknown species	2.7.1.39	0.19745	*
Brachybacterium unknown species	2.7.1.40	0.63497	*
Brachybacterium unknown species	2.7.1.48	0.65159	*
Brachybacterium unknown species	2.7.1.50	0.18254	*
Brachybacterium unknown species	2.7.1.59	0.55385	*
Brachybacterium unknown species	2.7.14.1	0.78139	*
Brachybacterium unknown species	2.7.2.11	0.615	*
Brachybacterium unknown species	2.7.2.4	0.57916	*
Brachybacterium unknown species	2.7.2.7	0.18338	*
Brachybacterium unknown species	2.7.4.22	0.34393	*
Brachybacterium unknown species	2.7.4.25	0.25789	*
Brachybacterium unknown species	2.7.4.3	0.8656	*
Brachybacterium unknown species	2.7.4.6	0.69684	*
Brachybacterium unknown species	2.7.4.7	0.88246	*
Brachybacterium unknown species	2.7.6.1	0.26937	*
Brachybacterium unknown species	2.7.6.5	0.30349	*
Brachybacterium unknown species	2.7.7.12	0.48159	*
Brachybacterium unknown species	2.7.7.18	0.82558	*
Brachybacterium unknown species	2.7.7.24	0.7913	*
Brachybacterium unknown species	2.7.7.3	0.71542	*
Brachybacterium unknown species	2.7.7.33	0.83285	*
Brachybacterium unknown species	2.7.7.39	0.45732	*
Brachybacterium unknown species	2.7.7.40	0.51347	*
Brachybacterium unknown species	2.7.7.41	0.46833	*
Brachybacterium unknown species	2.7.7.43	0.74202	*
Brachybacterium unknown species	2.7.7.49	0.7799	*
Brachybacterium unknown species	2.7.7.6	0.77376	*
Brachybacterium unknown species	2.7.7.61	0.69259	*
Brachybacterium unknown species	2.7.7.64	0.22805	*
Brachybacterium unknown species	2.7.7.7	0.90043	*
Brachybacterium unknown species	2.7.7.8	0.23347	*
Brachybacterium unknown species	2.7.7.85	0.87716	*
Brachybacterium unknown species	2.7.8.36	0.53671	*
Brachybacterium unknown species	2.7.8.5	0.55304	*
Brachybacterium unknown species	2.7.8.6	0.49319	*
Brachybacterium unknown species	2.7.9.1	0.55488	*
Brachybacterium unknown species	2.8.1.13	0.74454	*
Brachybacterium unknown species	2.8.1.6	0.46545	*
Brachybacterium unknown species	2.8.3.10	0.58058	*
Brachybacterium unknown species	2.8.3.5	0.56069	*
Brachybacterium unknown species	3.1.1.1	0.81492	*
Brachybacterium unknown species	3.1.1.29	0.72636	*
Brachybacterium unknown species	3.1.1.32	0.68929	*
Brachybacterium unknown species	3.1.1.96	0.37545	*
Brachybacterium unknown species	3.1.11.2	0.36616	*
Brachybacterium unknown species	3.1.11.6	0.48363	*
Brachybacterium unknown species	3.1.2.14	0.51114	*
Brachybacterium unknown species	3.1.26.3	0.37079	*
Brachybacterium unknown species	3.1.26.4	0.39439	*
Brachybacterium unknown species	3.1.26.8	0.28138	*
Brachybacterium unknown species	3.1.3.11	-0.23324	*
Brachybacterium unknown species	3.1.3.23	0.81941	*
Brachybacterium unknown species	3.1.3.3	0.5283	*
Brachybacterium unknown species	3.1.3.48	0.49432	*
Brachybacterium unknown species	3.1.3.6	0.57384	*
Brachybacterium unknown species	3.1.4.16	0.27671	*
Brachybacterium unknown species	3.1.4.17	0.39978	*
Brachybacterium unknown species	3.1.4.3	0.24654	*
Brachybacterium unknown species	3.1.4.4	0.74829	*
Brachybacterium unknown species	3.2.1.1	0.49042	*
Brachybacterium unknown species	3.2.1.135	0.58479	*
Brachybacterium unknown species	3.2.1.18	-0.32082	*
Brachybacterium unknown species	3.2.1.183	0.20008	*
Brachybacterium unknown species	3.2.1.196	0.53095	*
Brachybacterium unknown species	3.2.1.26	0.23978	*
Brachybacterium unknown species	3.2.1.31	0.44822	*
Brachybacterium unknown species	3.2.1.39	0.47529	*
Brachybacterium unknown species	3.2.1.41	0.45254	*
Brachybacterium unknown species	3.2.1.51	0.42763	*
Brachybacterium unknown species	3.2.1.93	0.67501	*
Brachybacterium unknown species	3.2.2.20	0.3158	*
Brachybacterium unknown species	3.2.2.23	0.28784	*
Brachybacterium unknown species	3.2.2.27	0.36275	*
Brachybacterium unknown species	3.2.2.31	-0.38877	*
Brachybacterium unknown species	3.2.2.9	0.59638	*
Brachybacterium unknown species	3.4.11.18	0.44549	*
Brachybacterium unknown species	3.4.11.24	0.63501	*
Brachybacterium unknown species	3.4.11.4	0.48562	*
Brachybacterium unknown species	3.4.11.7	0.74344	*
Brachybacterium unknown species	3.4.13.20	0.62697	*
Brachybacterium unknown species	3.4.13.9	0.69139	*
Brachybacterium unknown species	3.4.14.11	0.62129	*
Brachybacterium unknown species	3.4.21.110	0.73098	*
Brachybacterium unknown species	3.4.21.26	0.76776	*
Brachybacterium unknown species	3.4.21.83	0.53113	*
Brachybacterium unknown species	3.4.21.89	0.65185	*
Brachybacterium unknown species	3.4.21.92	0.2008	*
Brachybacterium unknown species	3.4.22.40	-0.21164	*
Brachybacterium unknown species	3.4.23.36	-0.42409	*
Brachybacterium unknown species	3.4.24.30	0.22555	*
Brachybacterium unknown species	3.4.24.40	0.6131	*
Brachybacterium unknown species	3.4.24.71	0.48509	*
Brachybacterium unknown species	3.5.1.106	-0.32216	*
Brachybacterium unknown species	3.5.1.125	0.85126	*
Brachybacterium unknown species	3.5.1.14	0.65571	*
Brachybacterium unknown species	3.5.1.4	0.3578	*
Brachybacterium unknown species	3.5.2.10	0.44937	*
Brachybacterium unknown species	3.5.2.2	0.27635	*
Brachybacterium unknown species	3.5.2.5	0.69224	*
Brachybacterium unknown species	3.5.3.11	0.62656	*
Brachybacterium unknown species	3.5.3.12	0.63133	*
Brachybacterium unknown species	3.5.4.10	0.74677	*
Brachybacterium unknown species	3.5.4.12	0.18707	*
Brachybacterium unknown species	3.5.4.16	0.34289	*
Brachybacterium unknown species	3.5.4.25	0.45978	*
Brachybacterium unknown species	3.5.4.26	0.59474	*
Brachybacterium unknown species	3.5.4.4	0.57296	*
Brachybacterium unknown species	3.5.4.5	0.74316	*
Brachybacterium unknown species	3.6.1.1	0.68407	*
Brachybacterium unknown species	3.6.1.23	0.20823	*
Brachybacterium unknown species	3.6.1.27	0.78171	*
Brachybacterium unknown species	3.6.1.29	0.56923	*
Brachybacterium unknown species	3.6.1.41	0.50434	*
Brachybacterium unknown species	4.1.1.1	0.53225	*
Brachybacterium unknown species	4.1.1.112	0.51083	*
Brachybacterium unknown species	4.1.1.23	0.18402	*
Brachybacterium unknown species	4.1.1.25	0.62587	*
Brachybacterium unknown species	4.1.1.31	0.48111	*
Brachybacterium unknown species	4.1.1.36	0.41279	*
Brachybacterium unknown species	4.1.1.5	-0.3171	*
Brachybacterium unknown species	4.1.1.74	0.6922	*
Brachybacterium unknown species	4.1.1.77	0.7821	*
Brachybacterium unknown species	4.1.1.86	0.68488	*
Brachybacterium unknown species	4.1.1.96	0.26763	*
Brachybacterium unknown species	4.1.2.13	0.24952	*
Brachybacterium unknown species	4.1.2.4	0.25657	*
Brachybacterium unknown species	4.1.3.16	0.62278	*
Brachybacterium unknown species	4.1.3.34	0.24265	*
Brachybacterium unknown species	4.1.99.1	0.76578	*
Brachybacterium unknown species	4.2.1.11	0.78895	*
Brachybacterium unknown species	4.2.1.113	0.65713	*
Brachybacterium unknown species	4.2.1.126	0.2407	*
Brachybacterium unknown species	4.2.1.17	0.67144	*
Brachybacterium unknown species	4.2.1.46	0.47904	*
Brachybacterium unknown species	4.2.1.59	0.81603	*
Brachybacterium unknown species	4.2.1.68	0.52998	*
Brachybacterium unknown species	4.2.1.8	-0.26871	*
Brachybacterium unknown species	4.2.2.1	0.51596	*
Brachybacterium unknown species	4.2.3.1	0.73259	*
Brachybacterium unknown species	4.2.3.4	0.71939	*
Brachybacterium unknown species	4.2.3.5	0.23875	*
Brachybacterium unknown species	4.2.99.20	0.49827	*
Brachybacterium unknown species	4.3.1.12	0.56779	*
Brachybacterium unknown species	4.3.1.15	0.6934	*
Brachybacterium unknown species	4.3.1.16	0.78279	*
Brachybacterium unknown species	4.3.2.1	0.27121	*
Brachybacterium unknown species	4.3.2.2	0.79217	*
Brachybacterium unknown species	4.3.2.3	0.88581	*
Brachybacterium unknown species	4.3.99.3	0.76939	*
Brachybacterium unknown species	4.4.1.21	0.8739	*
Brachybacterium unknown species	4.4.1.5	0.68729	*
Brachybacterium unknown species	5.1.1.1	0.69385	*
Brachybacterium unknown species	5.1.1.11	0.39859	*
Brachybacterium unknown species	5.1.1.12	0.47041	*
Brachybacterium unknown species	5.1.1.13	0.68045	*
Brachybacterium unknown species	5.1.1.3	0.55519	*
Brachybacterium unknown species	5.1.1.4	0.42305	*
Brachybacterium unknown species	5.1.2.2	0.53346	*
Brachybacterium unknown species	5.1.3.22	0.4279	*
Brachybacterium unknown species	5.1.3.26	0.5179	*
Brachybacterium unknown species	5.1.3.4	0.53658	*
Brachybacterium unknown species	5.1.3.9	0.60406	*
Brachybacterium unknown species	5.2.1.1	0.36817	*
Brachybacterium unknown species	5.2.1.8	0.52743	*
Brachybacterium unknown species	5.3.1.1	0.44627	*
Brachybacterium unknown species	5.3.1.12	0.68543	*
Brachybacterium unknown species	5.3.1.17	0.55657	*
Brachybacterium unknown species	5.3.1.24	0.56311	*
Brachybacterium unknown species	5.3.1.26	0.22397	*
Brachybacterium unknown species	5.3.1.9	0.23587	*
Brachybacterium unknown species	5.3.3.1	0.79961	*
Brachybacterium unknown species	5.4.2.10	0.34269	*
Brachybacterium unknown species	5.4.2.11	-0.34182	*
Brachybacterium unknown species	5.4.2.2	0.67092	*
Brachybacterium unknown species	5.4.2.7	0.56593	*
Brachybacterium unknown species	5.4.3.2	0.28632	*
Brachybacterium unknown species	5.4.99.22	0.62496	*
Brachybacterium unknown species	5.4.99.23	0.81789	*
Brachybacterium unknown species	5.4.99.25	0.23968	*
Brachybacterium unknown species	5.4.99.5	0.73321	*
Brachybacterium unknown species	5.4.99.62	0.39694	*
Brachybacterium unknown species	5.6.2.2	0.47831	*
Brachybacterium unknown species	6.1.1.10	0.55851	*
Brachybacterium unknown species	6.1.1.12	0.53805	*
Brachybacterium unknown species	6.1.1.14	0.54507	*
Brachybacterium unknown species	6.1.1.15	0.7216	*
Brachybacterium unknown species	6.1.1.16	0.55048	*
Brachybacterium unknown species	6.1.1.17	0.65131	*
Brachybacterium unknown species	6.1.1.19	0.44737	*
Brachybacterium unknown species	6.1.1.20	0.496	*
Brachybacterium unknown species	6.1.1.21	0.5491	*
Brachybacterium unknown species	6.1.1.22	0.39694	*
Brachybacterium unknown species	6.1.1.4	0.52606	*
Brachybacterium unknown species	6.1.1.5	0.75732	*
Brachybacterium unknown species	6.1.1.6	0.17932	*
Brachybacterium unknown species	6.1.1.9	0.37616	*
Brachybacterium unknown species	6.2.1.22	0.5815	*
Brachybacterium unknown species	6.2.1.26	0.57698	*
Brachybacterium unknown species	6.2.1.27	-0.46425	*
Brachybacterium unknown species	6.3.1.1	0.51399	*
Brachybacterium unknown species	6.3.1.14	0.72989	*
Brachybacterium unknown species	6.3.1.2	0.317	*
Brachybacterium unknown species	6.3.1.20	0.62761	*
Brachybacterium unknown species	6.3.1.5	0.62566	*
Brachybacterium unknown species	6.3.2.17	0.5875	*
Brachybacterium unknown species	6.3.2.2	0.46338	*
Brachybacterium unknown species	6.3.2.26	0.72408	*
Brachybacterium unknown species	6.3.2.4	0.78381	*
Brachybacterium unknown species	6.3.2.5	0.70716	*
Brachybacterium unknown species	6.3.2.6	0.84444	*
Brachybacterium unknown species	6.3.2.8	0.74672	*
Brachybacterium unknown species	6.3.3.1	0.75225	*
Burkholderia pseudomultivorans	1.5.1.39	0.19372	*
Burkholderia pseudomultivorans	2.7.7.27	0.21401	*
Burkholderia pseudomultivorans	3.5.1.88	0.2985	*
Burkholderia pseudomultivorans	4.2.1.1	0.75656	*
Burkholderia seminalis	1.1.1.268	0.19158	*
Burkholderia seminalis	1.5.1.20	0.25404	*
Burkholderia seminalis	2.1.1.14	0.18975	*
Burkholderia seminalis	2.4.2.1	0.19506	*
Burkholderia seminalis	2.4.2.29	0.26117	*
Burkholderia seminalis	2.5.1.10	0.19508	*
Burkholderia seminalis	2.7.1.39	0.18824	*
Burkholderia seminalis	2.7.1.40	0.18651	*
Burkholderia seminalis	2.7.2.7	0.21179	*
Burkholderia seminalis	2.7.8.6	0.18402	*
Burkholderia seminalis	3.5.4.12	0.2006	*
Burkholderia seminalis	3.5.4.16	0.25078	*
Burkholderia seminalis	4.2.1.11	0.18677	*
Burkholderia seminalis	4.3.2.1	0.21406	*
Burkholderia seminalis	5.3.1.26	0.20897	*
Burkholderia seminalis	6.3.1.5	0.25222	*
Burkholderia seminalis	6.3.2.17	0.23741	*
Burkholderia seminalis	6.3.2.26	0.2766	*
Burkholderia seminalis	6.3.2.4	0.28215	*
Burkholderia territorii	3.2.1.183	0.21576	*
Burkholderia unknown species	1.1.1.268	0.17825	*
Burkholderia unknown species	2.7.1.50	0.23352	*
Burkholderia unknown species	2.7.7.33	0.23193	*
Burkholderia unknown species	6.3.2.4	0.18708	*
Citrobacter braakii	1.1.1.127	0.1936	*
Citrobacter braakii	1.1.1.80	0.18776	*
Citrobacter braakii	2.1.3.6	0.28635	*
Citrobacter braakii	2.1.4.1	0.19465	*
Citrobacter braakii	2.3.1.204	0.17683	*
Citrobacter braakii	2.5.1.7	0.21169	*
Citrobacter braakii	2.7.7.64	0.3049	*
Citrobacter braakii	3.1.3.11	0.21345	*
Citrobacter braakii	3.5.4.3	0.22574	*
Citrobacter braakii	3.6.1.41	0.18387	*
Citrobacter braakii	4.1.1.12	0.23847	*
Citrobacter braakii	4.2.1.8	0.25216	*
Citrobacter braakii	5.3.1.6	0.20713	*
Citrobacter braakii	6.2.1.27	0.25273	*
Citrobacter cronae	1.1.1.25	-0.2526	*
[truncated: 10,305 more rows]

## Sheet: Table S9
Table S9. PN-CSTs identified in pre-NEC samples.
					PN-CST1							PN-CST2								PN-CST3
	2	3	4	5	6	7	8	9	10	11	12	13	14	15	16	17	18	19	20	21	22	23	24	25	26	27	28	29	30
	SRR769049	53-Lin-Ma-2809	70-Ass-Il-1310		SRR769042	SRR769045	SRR769054	SRR769039	SRR769050	SRR769033		SRR1038315	SRR1038387	SRR1038388	SRR769037	SRR769057	SRR769053	SRR1038325		53-Lin-Ma-0610	80-Pac-Cl-1410	53-Lin-Ma-2010	59-Bou-Wa-1210	59-Bou-Wa-2010	53-Lin-Ma-2610	70-Ass-Il-2010	70-Ass-Il-0211	53-Lin-Ma-1310	70-Ass-Il-2710
Species-richness	9	2	5		3	4	6	8	6	7		14	7	9	9	7	11	12		4	5	11	3	5	4	6	6	10	8
Escherichia coli	0	0	0		0.978001	0.978744	0.91085	0.567535	0.579559	0.185726		0	0	0	0	0	0	0.0193897		0	0	0	0	0	0	0	0	0	0
Klebsiella pneumoniae	0	0	0		0	0	0	0.00605685	0	0.00385006		0.0798352	0.13731	0.241993	0.587867	0.838496	0.666052	0.493043		0	0	0	0	0	0	0	0	0	0
Clostridium perfringens	0	0	0		0	0	0.00789431	0	0	0.0254196		0.00928867	0	0	0	0	0	0		0	0	0.117657	0.726331	0.692431	0.924334	0.0198049	0.113605	0.0319745	0.0255147
Staphylococcus epidermidis	0.0419566	0	0		0	0	0	0	0	0		0	0	0	0	0	0	0		0.185885	0.86195	0.253121	0.257748	0.184754	0.0103063	0	0	0.279088	0.262157
Proteus mirabilis	0	0	0		0	0	0	0	0	0		0.70457	0.821377	0.566541	0	0	0	0.113421		0	0	0	0	0	0	0	0	0	0
Pantoea dispersa	0	0	0.910584		0	0	0	0	0	0		0	0	0	0	0	0	0		0	0	0	0	0	0	0.679377	0.0866051	0	0.0479721
Enterococcus faecalis	0.0133909	0	0.0701142		0	0	0	0.173553	0	0.719565		0.015313	0	0	0	0.0775321	0	0.0655499		0	0	0	0	0	0	0.142295	0.310262	0	0.0746809
Cutibacterium avidum	0	0	0		0	0	0	0	0	0		0	0	0	0	0	0	0		0.529113	0	0.235285	0	0	0	0	0	0.159754	0
Cutibacterium acnes	0	0.798176	0		0	0	0	0	0	0		0	0	0	0	0	0	0		0	0	0	0	0	0	0	0	0	0
Clostridium neonatale	0	0	0		0	0	0.0269492	0	0	0		0	0	0	0	0	0	0		0	0	0.0197883	0	0	0.03011	0.102938	0.258264	0.1546	0.119488
Prevotella bivia	0.281252	0	0		0	0	0	0	0.363644	0		0	0	0	0	0	0	0		0	0	0	0	0	0	0	0	0	0
Staphylococcus aureus	0	0	0		0	0	0	0	0	0		0	0	0	0	0	0	0		0	0	0	0	0	0	0.0466661	0.059921	0	0.405403
Veillonella parvula	0.493711	0	0		0	0	0	0	0	0.0227771		0.0199896	0	0	0	0	0	0		0	0	0	0	0	0	0	0	0	0
Enterobacter hormaechei	0	0	0		0	0	0	0	0	0		0	0	0	0.313445	0	0.136525	0		0	0	0	0	0	0	0	0	0	0
Cutibacterium unknown species	0	0	0		0	0	0	0	0	0		0	0	0	0	0	0	0		0.173372	0	0.0382287	0	0	0	0	0	0.157835	0
Klebsiella variicola	0	0	0		0	0	0	0.20548	0	0		0.00670431	0.00578655	0.0101013	0.024372	0.0346306	0.0372177	0.0219949		0	0	0	0	0	0	0	0	0	0
Acidipropionibacterium unknown species	0	0	0		0	0	0	0	0	0		0	0	0	0	0	0	0		0.111628	0	0.0394024	0	0	0	0	0	0.165011	0
Lactococcus raffinolactis	0	0	0		0	0	0	0	0	0		0	0	0	0	0	0	0		0	0	0.201868	0	0	0	0	0	0	0
Limosilactobacillus fermentum	0	0.201824	0		0	0	0	0	0	0		0	0	0	0	0	0	0		0	0	0	0	0	0	0	0	0	0
Enterobacter roggenkampii	0	0	0		0	0	0	0	0	0		0	0	0	0	0	0.0128565	0.16171		0	0	0	0	0	0	0	0	0	0
Bifidobacterium bifidum	0	0	0		0	0	0	0	0	0		0	0	0	0	0	0	0		0	0	0	0	0	0	0	0.171343	0	0
Staphylococcus haemolyticus	0	0	0		0	0	0	0	0	0		0	0	0	0	0	0	0		0	0.0835738	0.0175339	0	0.0148492	0.0352501	0	0	0.0115147	0
Clostridium butyricum	0	0	0		0	0	0.0352784	0	0	0		0	0	0	0	0	0	0		0	0	0	0.0159218	0.0870961	0	0	0	0	0
Klebsiella michiganensis	0	0	0		0	0	0	0	0	0		0.00650669	0.00460329	0.0135023	0.0228475	0.0151867	0.0385007	0.0135691		0	0	0	0	0	0	0	0	0	0
Citrobacter freundii	0	0	0		0	0	0	0	0	0		0.00866431	0	0.0277628	0	0	0	0.0762487		0	0	0	0	0	0	0	0	0	0
Serratia liquefaciens	0	0	0		0	0	0	0	0	0		0	0	0.0975613	0	0	0	0.0117019		0	0	0	0	0	0	0	0	0	0
Streptococcus agalactiae	0.0757302	0	0		0	0	0	0.0254219	0	0		0	0	0	0	0	0	0		0	0	0	0	0	0	0	0	0	0
Klebsiella unknown species	0	0	0		0	0	0	0.00555323	0	0		0	0.00633338	0.00795498	0.0202205	0.0157812	0.0345857	0.00801432		0	0	0	0	0	0	0	0	0	0
Klebsiella aerogenes	0	0	0		0	0	0	0	0	0		0.0244121	0	0	0	0	0.0347832	0.00556719		0	0	0	0	0	0	0	0	0	0
Leuconostoc citreum	0	0	0		0	0	0	0	0	0		0.0604265	0	0	0	0	0	0		0	0	0	0	0	0	0	0	0	0
Escherichia unknown species	0	0	0		0.0136878	0.0062	0.00964547	0.0103649	0.00688081	0		0	0	0	0	0	0	0		0	0	0	0	0	0	0	0	0	0
Staphylococcus unknown species	0	0	0		0	0	0	0	0	0		0	0	0	0	0	0	0		0	0.0288253	0.0141925	0	0	0	0	0	0	0.00986585
Collinsella aerofaciens	0	0	0		0	0	0	0	0	0		0	0	0	0	0	0	0		0	0	0.0473948	0	0	0	0	0	0	0
Streptococcus oralis	0	0	0		0	0	0	0	0	0		0	0	0.02516	0	0	0	0		0	0	0	0	0.02087	0	0	0	0	0
Enterococcus avium	0.0448193	0	0		0	0	0	0	0	0		0	0	0	0	0	0	0		0	0	0	0	0	0	0	0	0	0
Stenotrophomonas maltophilia	0	0	0		0	0	0	0	0	0		0.041823	0	0	0	0	0	0		0	0	0	0	0	0	0	0	0	0
Peptostreptococcus anaerobius	0	0	0		0	0	0	0	0.0382756	0		0	0	0	0	0	0	0		0	0	0	0	0	0	0	0	0	0
Staphylococcus hominis	0.0291797	0	0.005		0	0	0	0	0	0		0	0	0	0	0	0	0		0	0.00729402	0	0	0	0	0	0	0	0
Escherichia fergusonii	0	0	0		0.00830964	0.00805558	0.00938393	0.00603464	0.00465739	0		0	0	0	0	0	0	0		0	0	0	0	0	0	0	0	0	0
Staphylococcus capitis	0	0	0		0	0	0	0	0	0		0	0	0	0	0	0	0		0	0.0183579	0.0155314	0	0	0	0	0	0	0
Proteus unknown species	0	0	0		0	0	0	0	0	0		0.00926699	0.0133002	0.00942412	0	0	0	0		0	0	0	0	0	0	0	0	0	0
Klebsiella quasivariicola	0	0	0		0	0	0	0	0	0		0	0	0	0.00585987	0.007933	0.0103686	0		0	0	0	0	0	0	0	0	0	0
Actinomadura roseirufa	0	0	0		0	0	0	0	0	0.0238077		0	0	0	0	0	0	0		0	0	0	0	0	0	0	0	0	0
Pantoea unknown species	0	0	0.00830037		0	0	0	0	0	0		0	0	0	0	0	0	0		0	0	0	0	0	0	0.00891937	0	0	0
Propionibacterium unknown species	0	0	0		0	0	0	0	0	0		0	0	0	0	0	0	0		0	0	0	0	0	0	0	0	0.0208626	0
Enterobacter unknown species	0	0	0		0	0	0	0	0	0		0	0	0	0.0108076	0	0.00927165	0		0	0	0	0	0	0	0	0	0	0
Enterococcus unknown species	0	0	0		0	0	0	0	0	0.0188554		0	0	0	0	0	0	0		0	0	0	0	0	0	0	0	0	0
Staphylococcus warneri	0	0	0		0	0	0	0	0	0		0	0	0	0	0	0	0		0	0	0	0	0	0	0	0	0	0.0149186
Bifidobacterium unknown species	0	0	0		0	0	0	0	0	0		0	0	0	0	0	0	0		0	0	0	0	0	0	0	0	0.0144	0
Veillonella unknown species	0.014243	0	0		0	0	0	0	0	0		0	0	0	0	0	0	0		0	0	0	0	0	0	0	0	0	0
Prevotella unknown species	0.00571807	0	0.006		0	0.0064	0	0	0.00698242	0		0	0	0	0	0	0	0		0	0	0	0	0	0	0	0	0	0
Kluyvera ascorbata	0	0	0		0	0	0	0	0	0		0	0	0	0	0	0.0117732	0		0	0	0	0	0	0	0	0	0	0
Bifidobacterium longum	0	0	0		0	0	0	0	0	0		0	0.0112892	0	0	0	0	0		0	0	0	0	0	0	0	0	0	0
Klebsiella grimontii	0	0	0		0	0	0	0	0	0		0	0	0	0	0.0104421	0	0		0	0	0	0	0	0	0	0	0	0
Pseudomonas aeruginosa	0	0	0		0	0	0	0	0	0		0	0	0	0	0	0	0.00978877		0	0	0	0	0	0	0	0	0	0
Tetrasphaera japonica	0	0	0		0	0	0	0	0	0		0.00837404	0	0	0	0	0	0		0	0	0	0	0	0	0	0	0	0
Enterobacter cloacae	0	0	0		0	0	0	0	0	0		0	0	0	0	0	0.00806436	0		0	0	0	0	0	0	0	0	0	0
Aeromonas caviae	0	0	0		0	0	0	0	0	0		0	0	0	0.00767063	0	0	0		0	0	0	0	0	0	0	0	0	0
Atlantibacter hermannii	0	0	0		0	0	0	0	0	0		0	0	0	0.0069079	0	0	0		0	0	0	0	0	0	0	0	0	0
Oerskovia unknown species	0	0	0		0	0	0	0	0	0		0	0	0	0	0	0	0		0	0	0	0	0	0	0	0	0.00496046	0
Enterocloster clostridioformis	0	0	0		0	0	0	0	0	0		0.00482519	0	0	0	0	0	0		0	0	0	0	0	0	0	0	0	0

## Sheet: Table S10
Table S10. Statistically significant differences in microbial pathways between healthy and pre-NEC samples.
EC number	Mean control	Mean pre-NEC
1.1.1.100	0.000223765	0.000300069	0.000689949	(<i>R</i>)-3-hydroxydodecanoyl-[acyl-carrier-protein]:NADP+ oxidoreductase
1.1.1.103	0.000164466	0.000501542	1.93907e-12	photosystem II
1.1.1.108	1.27764e-06	1.19407e-07	0.00386578	<i>all-trans</i>-retinol dehydrogenase
1.11.1.10	6.377e-07	7.28929e-08	0.0081331	L-carnitine dehydrogenase
1.11.1.21	0.000185129	0.000362657	0.000158421	phenolic lignin dimer peroxidase
1.11.1.24	0.000244775	0.000288112	0.00253209	(<i>S</i>)-2-hydroxypropylphosphonate epoxidase
1.1.1.127	0.000166883	0.00023661	0.0059525	2-keto-3-deoxy-D-gluconate dehydrogenase
1.1.1.130	5.2502e-05	0.000176538	0.000920757	2,3-diketo-L-gulonate reductase
1.1.1.133	0.000181994	3.72915e-05	1.07166e-05	dTDP-4-dehydrorhamnose reductase
1.1.1.140	6.69555e-05	0.000124213	0.000478335	sorbitol dehydrogenase
1.11.1.5	4.09299e-05	0.000218709	0.000404185	cytochrome <i>c</i> peroxidase
1.1.1.154	5.41173e-05	0.00013068	2.64678e-06	ureidoglycolate dehydrogenase
1.1.1.159	1.57513e-05	7.91291e-05	0.000751762	chenodeoxycholate 7&alpha;-dehydrogenase
1.11.1.6	0.000195619	0.000324012	6.82958e-07	catalase
1.1.1.17	0.000126362	0.000237529	0.000575081	mannitol-1-phosphate 5-dehydrogenase
1.11.1.7	1.52344e-06	2.10243e-07	0.0168806	alkaline peroxidase
1.1.1.18	5.31764e-05	6.05705e-06	3.35931e-05	-
1.1.1.2	0.000289967	0.000658525	5.0733e-06	cinnamyl alcohol dehydrogenase
1.1.1.205	0.000402451	0.000261869	8.6247e-05	IMP dehydrogenase
1.1.1.22	0.000107429	0.000272257	0.000115124	2-keto-D-gluconate reductase
1.1.1.23	0.000184658	0.000228563	0.00606319	UDP-glucose 6-dehydrogenase
1.1.1.237	6.02682e-05	0.000140008	0.000214014	histidinol dehydrogenase
1.1.1.251	4.20945e-05	0.00014934	1.03081e-07	galactitol-1-phosphate 5-dehydrogenase
1.1.1.26	9.31639e-07	0	0.00636548	cyclohexanol dehydrogenase
1.1.1.262	0.000159505	0.000210117	0.0138687	glycerol-1-phosphate dehydrogenase
1.1.1.264	3.22476e-05	0.000153528	0.000643977	4-hydroxythreonine-4-phosphate dehydrogenase
1.1.1.267	0.000151569	0.00022958	1.94585e-06	dTDP-4-dehydro-6-deoxyglucose reductase
1.1.1.268	9.96954e-07	8.62143e-08	0.016223	2-(R)-hydroxypropyl-CoM dehydrogenase
1.1.1.271	3.58375e-05	0.000115165	0.00114871	GDP-4-keto-6-deoxymannose-3,5-epimerase-4-reductase
1.1.1.28	0.000325433	0.000437285	6.0546e-05	D-lactate dehydrogenase
1.1.1.282	3.53161e-05	0.000104726	3.45278e-05	quinate dehydrogenase
1.1.1.283	1.69758e-05	3.15069e-05	0.0356517	GDP-4-dehydro-<small>D</small>-rhamnose reductase
1.1.1.284	0.00011401	0.000200466	3.12338e-05	methylglyoxal reductase
1.1.1.29	3.23112e-06	7.52643e-08	0.0010442	hydroxymethylglutathione dehydrogenase
1.1.1.298	0.00012594	0.000211295	1.86373e-05	1,5-anhydro-D-fructose reductase
1.1.1.3	0.000132281	5.33947e-05	0.00229467	malonate semialdehyde reductase
1.1.1.30	9.24242e-05	3.06963e-05	0.0154406	homoserine dehydrogenase
1.1.1.303	4.56343e-05	2.4548e-06	1.18949e-05	[(R)-acetoin forming]-diacetyl reductase
1.1.1.304	0.00010872	1.33609e-05	2.06959e-05	diacetyl reductase
1.1.1.305	0.000161133	0.000333105	4.31915e-11	pyrimidine nucleotide reductase
1.1.1.336	0.00013644	0.00028369	1.52554e-13	UDP-<i>N</i>-acetyl-2-amino-2-deoxyglucuronate dehydrogenase
1.1.1.346	0.000106499	0.000176454	7.79349e-05	6-phosphogluconate dehydrogenase
1.1.1.350	5.90395e-06	3.06141e-05	0.00112742	ureidoglycolate dehydrogenase
1.1.1.37	2.08201e-05	8.78551e-06	0.0292275	1D-<i>chiro</i>-inositol 1-dehydrogenase
1.1.1.371	1.66637e-05	3.82622e-05	0.0206548	<i>scyllo</i>-inositol 2-dehydrogenase (NAD+)
1.1.1.373	3.49113e-05	0.000102306	9.73028e-05	<i>scyllo</i>-inositol dehydrogenase (NADP+)
1.1.1.38	0.000292375	0.000378037	0.0219214	(NADP<sup>+</sup>) L-rhamnofuranose 1-dehydrogenase
1.1.1.40	0.000262494	0.000499991	6.82449e-10	(R,R)-butanediol dehydrogenase
1.1.1.401	1.17857e-07	1.7565e-06	0.00168075	2-keto-3-deoxy-L-rhamnonate 4-dehydrogenase
1.1.1.414	4.03912e-05	0.000149733	0.00109974	L-galactonate oxidoreductase
1.1.1.42	0.000103771	0.000187589	5.88726e-06	malate dehydrogenase (oxaloacetate-decarboxylating) (NADP+)
1.1.1.44	0.000155078	0.000241347	2.57532e-06	6-phosphogluconate dehydrogenase
1.1.1.49	6.09854e-05	0.000108748	0.0162823	glucose-6-phosphate dehydrogenase
1.1.1.57	0.000254679	0.000641488	2.27635e-06	D-mannonate oxidoreductase
1.1.1.58	0.000134262	0.000267546	0.000903127	(<i>S</i>)-lactaldehyde reductase
1.1.1.60	0.000116179	0.000275434	1.60974e-05	glycerol dehydrogenase
1.1.1.61	5.39877e-06	4.48744e-05	0.000304517	succinate semialdehyde reductase
1.1.1.65	2.99865e-05	0.000106748	0.00116948	pyridoxal reductase
1.1.1.69	9.07991e-05	0.000302919	0.00123989	5-keto-D-gluconate 5-reductase
1.1.1.77	0.000160952	0.000236518	0.00936124	D-aminopropanol dehydrogenase
1.1.1.80	1.38576e-06	0	0.00679584	propan-2-ol:NADP+ oxidoreductase
1.1.1.81	2.46786e-06	0	0.0397005	glycerol 3-phosphate dehydrogenase
1.1.1.83	3.98419e-06	4.67278e-05	0.000120285	D-malate dehydrogenase (decarboxylating)
1.1.1.85	0.000158636	0.00027883	8.46289e-08	hydroxypyruvate reductase Me
1.1.1.86	0.000226937	0.000343026	2.36423e-05	3-isopropylmalate dehydrogenase
1.1.1.88	0.000130323	3.59044e-06	5.03251e-05	(<i>R</i>)-2,3-dihydroxy-3-methylpentanoate isomeroreductase
1.1.1.9	1.30201e-06	0	0.001979	xylitol dehydrogenase
1.1.1.90	1.775e-06	0	0.0450021	5-(hydroxymethyl)-2-methylphenol dehydrogenase
1.1.1.91	4.02622e-06	1.92096e-05	0.00100128	4-nitrobenzaldehyde reductase
1.1.1.95	0.000141738	0.000242872	2.18456e-08	hydroxymethylglutaryl-CoA reductase
1.12.1.2	3.61792e-06	1.00477e-05	0.00211492	D-3-phosphoglycerate dehydrogenase
1.1.1.27	2.80309e-05	0.000132645	0.000201153	L-lactate dehydrogenase
1.12.7.2	6.03491e-05	0.000153487	2.13802e-07	polyvinyl alcohol dehydrogenase
1.12.99.6	0.000231275	0.00117486	8.77254e-05	hydrogenase
1.13.11.15	5.69126e-05	0.000153351	4.4925e-05	catechol-1,2-dioxygenase
1.13.11.16	5.98497e-05	0.000206464	3.53446e-05	2,3-dihydroxyphenylpropionate 1,2-dioxygenase
1.13.11.24	7.30967e-05	0.000146373	7.87629e-07	cysteine dioxygenase
1.13.11.29	8.69952e-05	0.000165963	7.72734e-08	4-hydroxyphenylpyruvate dioxygenase
1.13.11.3	3.89974e-05	6.91841e-05	0.0128979	4,5-DOPA dioxygenase extradiol
1.13.11.54	2.80485e-05	8.38803e-06	0.00656376	1,2-dihydroxy-5-(methylthio)pent-1-en-3-one:oxygen oxidoreductase (formate-forming)
1.13.11.9	2.1439e-05	6.62264e-07	0.00804873	2,5-dihydroxypyridine dioxygenase
1.13.12.7	1.26563e-06	0	0.00953888	luciferin 4-monooxygenase
1.1.3.21	1.97328e-05	0	0.000191442	-
1.14.11.17	0.000130322	0.000207714	0.00515796	&gamma;-butyrobetaine hydroxylase
1.14.11.33	5.15431e-05	8.31905e-05	0.00271486	&alpha;-ketoglutarate-dependent taurine dioxygenase
1.14.11.47	9.94427e-05	0.000171035	2.69653e-06	-
1.14.12.17	8.80338e-05	0.000140944	0.0289954	benzoate,NADH:oxygen oxidoreductase (1,2-hydroxylating)
1.14.12.18	7.18175e-07	6.42027e-05	0.000104702	biphenyl 2,3-dioxygenase
1.14.12.19	2.90517e-05	0.000288975	0.000130697	cinnamate dioxygenase
1.14.13.114	2.36096e-05	4.33693e-07	0.00756442	6-hydroxynicotinate 3-monooxygenase
1.14.13.127	4.9388e-05	0.000272473	8.07951e-06	3-hydroxy-trans-cinnamate hydroxylase
1.14.13.22	1.68673e-05	4.41357e-08	0.00639132	cyclohexanone monooxygenase
1.14.13.239	8.23114e-05	0.000264299	7.77017e-06	benzoyl-CoA 2,3-epoxidase
1.14.13.24	1.43481e-05	2.11889e-06	0.0403929	&gamma;-butyrobetaine monooxygenase
1.14.13.240	9.89008e-05	0.0002181	1.14151e-05	3-hydroxy-5-methylbenzoate 6-hydroxylase
1.14.13.39	3.10166e-07	1.42857e-08	0.04053	methane monooxygenase
1.14.13.82	1.37143e-06	0	0.0217594	magnesium-protoporphyrin IX monomethyl ester [oxidative] cyclase
1.14.14.3	6.23973e-05	0.000144431	0.00109391	heme oxygenase
1.14.14.5	8.50392e-05	0.000150346	0.00336929	pimeloyl-[acp] synthase
1.14.14.9	0.000371635	0.00100663	5.63935e-08	dihydrokaempferol,NADPH:oxygen oxidoreductase
1.14.19.2	7.10857e-08	0	0.0393023	palmitoyl-CoA 9-desaturase
1.14.99.46	4.85899e-05	0.000142264	9.04204e-07	uracil oxygenase
1.14.99.58	7.31553e-05	0.000178001	6.4234e-06	heme oxygenase (biliverdine-IX-&delta;-producing)
1.15.1.1	0.000201513	0.000319808	1.20336e-08	5-demethoxyubiquinol hydroxylase
1.1.5.2	0.000183849	0.000392045	3.07611e-05	-
1.1.5.3	0.000553943	0.00113855	6.89066e-13	D-glucose dehydrogenase
1.1.5.4	0.000213241	0.000380666	4.71847e-08	malate:quinone oxidoreductase
1.16.1.1	0.000119246	7.03511e-06	0.000219814	mercury(II) reductase
1.16.1.9	3.69516e-05	0.000131481	0.000417109	cupric reductase
1.16.3.1	0.000153257	0.00034036	1.39831e-05	aerobic glycerol-3-phosphate dehydrogenase
1.16.3.2	3.66638e-05	6.66661e-05	0.00387441	ferroxidase
1.1.7.1	2.35599e-06	5.45643e-08	0.0015799	4-hydroxybenzoyl-CoA reductase
1.17.1.4	0.000119784	0.000417435	0.00104585	hypoxanthine dehydrogenase
1.17.1.8	0.000114369	0.000174507	6.18549e-07	4-hydroxy-tetrahydrodipicolinate reductase
1.17.1.9	0.000570998	0.00122652	7.02429e-14	formate dehydrogenase
1.17.4.1	0.00112233	0.000797875	0.00375294	ribonucleoside diphosphate reductase
1.17.4.2	0.000601986	0.00047739	0.00157124	Ribonucleotide reductase.
1.17.5.3	0.000516631	0.00106829	2.77002e-11	CDP-4-dehydro-6-deoxyglucose reductase
1.17.7.3	3.48785e-05	0.000127709	3.81875e-10	1-hydroxy-2-methyl-2-(<i>E</i>)-butenyl 4-diphosphate synthase
1.17.7.4	0.00018136	0.000255935	0.000362682	4-hydroxy-3-methylbut-2-en-1-yl diphosphate synthase
1.18.1.2	9.74534e-05	0.000137864	5.59471e-06	rubredoxin-NAD<SUP>+</SUP> reductase
1.18.6.1	2.61286e-05	1.23631e-06	0.0227593	ferredoxin-NADP oxidoreductase
1.19.1.1	4.95123e-06	2.15177e-05	0.000389775	flavodoxin-NADP oxidoreductase
1.1.99.1	0.000173123	0.000324036	9.08777e-08	UTP reductase
1.1.99.14	0.000100479	0.000564336	0.000418617	glycolate dehydrogenase
1.1.99.36	6.47838e-07	4.66929e-08	0.0131947	-
1.20.4.1	0.000114488	0.000154841	0.00385831	phosphonate dehydrogenase
1.20.4.4	2.48249e-05	7.78598e-05	0.000451435	arsenate reductase
1.2.1.10	5.61111e-05	0.000224687	1.18542e-10	aldehyde dehydrogenase
1.2.1.11	0.000363034	0.000467086	2.63512e-07	arsenite oxidoreductase
1.2.1.16	0.000144196	4.81785e-05	9.98199e-05	succinate-semialdehyde dehydrogenase
1.2.1.22	0.000174965	0.000450825	0.00063993	glycolaldehyde dehydrogenase
1.2.1.24	8.52161e-05	0.000188826	1.6095e-05	lactaldehyde dehydrogenase
1.2.1.27	0.000150504	4.18309e-05	0.00369304	2,5-dioxopentanoate dehydrogenase
1.2.1.31	6.46214e-08	0	0.0391216	syringaldehyde dehydrogenase
1.2.1.38	0.000145778	0.000219678	2.66269e-06	isopenicillin N synthase
1.21.4.1	2.03292e-06	0	0.0179571	phenylacetaldehyde dehydrogenase
1.21.4.2	1.9034e-06	1.55643e-08	0.0276396	D-proline reductase
1.2.1.5	9.23481e-05	0.000209182	5.30104e-05	formaldehyde dehydrogenase
1.2.1.59	5.86742e-06	3.37714e-07	0.000871177	-
1.2.1.60	7.72673e-05	0.00023795	1.06463e-06	glyceraldehyde 3-phosphate dehydrogenase
1.2.1.68	9.84705e-06	0	0.00195453	coniferaldehyde:NAD(P)+ oxidoreductase
1.2.1.70	0.000137663	0.000205845	8.15351e-05	3,4-dihydroxybenzaldehyde dehydrogenase
1.2.1.71	0.000120105	0.000184541	0.00803005	glutamyl-tRNA reductase
1.2.1.72	0.000102316	0.000215821	1.70504e-08	succinylglutamate semialdehyde dehydrogenase
1.2.1.79	9.13232e-05	0.000210443	1.73234e-05	malonate semialdehyde:NADP+ oxidoreductase (malonate semialdehyde-forming)
1.2.1.8	0.00013954	0.000283001	1.78424e-09	succinate-semialdehyde dehydrogenase
1.2.1.88	6.75222e-05	0.000182109	0.000700434	L-glutamate &gamma;-semialdehyde dehydrogenase
1.2.1.9	8.29274e-05	1.55643e-08	0.000116988	glyceraldehyde-3-phosphate dehydrogenase
1.2.4.1	0.000369016	0.000547224	3.28615e-05	-
1.2.4.2	0.000317633	0.000503777	1.82896e-05	pyruvate dehydrogenase (lipoamide)
1.2.4.4	1.0088e-05	9.30414e-07	0.000386838	2-oxoglutarate decarboxylase
1.2.5.1	0.000168574	0.000294745	2.54378e-08	3-methyl-2-oxobutanoate dehydrogenase
1.2.5.2	1.6207e-05	1e-07	0.00581548	-
1.2.7.1	0.000240956	0.000429206	0.00141422	carbon monoxide dehydrogenase
1.2.7.3	9.90221e-06	1.42857e-08	0.00181232	formylmethanofuran dehydrogenase
1.2.7.4	3.92383e-05	1.6611e-06	0.00984958	2-oxoglutarate:ferredoxin oxidoreductase
1.2.7.5	6.6648e-05	0.000292786	4.70867e-10	formaldehyde:ferredoxin oxidoreductase
1.2.7.8	8.62719e-06	1.84109e-06	0.0247508	ketoisovalerate oxidoreductase
1.2.99.6	2.53723e-05	0.000515256	0.000127695	aldehyde dehydrogenase
1.3.1.1	5.81377e-05	0.000204059	0.00120432	dihydropyrimidine dehydrogenase
1.3.1.10	1.69583e-05	2.28931e-06	0.0185462	formaldehyde:mycofactocin oxidoreductase
1.3.1.14	4.25822e-05	3.09362e-06	6.35935e-05	[4-alkanoyl-5-oxo-2H-furan-3-yl]methyl phosphate reductase
1.3.1.28	6.36361e-05	0.000120852	0.000491018	(1R,6S)-1,6-dihydroxycyclohexa-2,4-diene-1-carboxylate:NAD+ oxidoreductase (decarboxylating)
1.3.1.34	0.00017653	0.000341146	0.000450782	protochlorophyllide oxidoreductase
1.3.1.54	1.85138e-05	3.07271e-07	0.00229458	arogenate dehydrogenase
1.3.1.6	6.24705e-06	0	0.0227933	<i>cis</i>-3-phenylcyclohexa-3,5-diene-1,2-diol dehydrogenase
1.3.1.76	2.81699e-05	0.000136304	0.000430388	precorrin-2 dehydrogenase
1.3.1.84	1.28145e-05	6.4989e-05	0.000577977	acrylyl-CoA reductase
1.3.1.87	8.19215e-06	7.12268e-05	0.000152174	2,3-dihydroxy-2,3-dihydrophenylpropionate dehydrogenase
1.3.1.9	6.11927e-05	0.000128742	8.06106e-12	hexanoyl-[acp] reductase
1.3.1.91	0.00010724	0.000225733	6.15656e-13	acryloyl-CoA carboxylase/reductase
1.3.3.11	3.25702e-05	1.12662e-05	0.0184487	pyrroloquinoline-quinone synthase
1.3.3.3	6.07153e-05	0.000118722	9.08564e-07	tRNA-dihydrouridine<sup>20</sup> synthase
1.3.3.4	4.32561e-05	6.80836e-07	0.000666118	coproporphyrinogen III oxidase
1.3.5.1	0.000352222	0.000661106	2.14395e-11	branched chain fatty acyl-CoA oxidase
1.3.5.2	9.63927e-05	0.000157102	3.19116e-06	succinate dehydrogenase
1.3.5.3	5.41632e-05	0.000110361	5.65866e-09	dihydroorotate dehydrogenase
1.3.5.4	0.000244394	0.000543278	1.11609e-14	protoporphyrinogen oxidase
1.3.5.6	1.72429e-05	4.24135e-05	0.014237	15-<i>cis</i> phytoene desaturase
1.3.7.8	2.86942e-05	0.000124638	1.38207e-05	benzoyl-CoA reductase
1.3.8.13	4.35061e-05	0.000264858	4.15334e-15	crotonobetainyl-CoA reductase
1.3.8.4	0.000160695	0.000312302	0.000211317	short-chain acyl-CoA dehydrogenase
1.3.8.7	0.00022665	0.000472889	4.79766e-13	isovaleryl-CoA:FAD oxidoreductase
1.3.98.1	9.39959e-05	1.28835e-06	5.60517e-05	dihydroorotate dehydrogenase
1.3.98.3	0.000186323	0.000318014	1.54233e-09	acyl-CoA dehydrogenase
1.3.99.4	5.42857e-06	0	0.0267154	coproporphyrinogen dehydrogenase
1.4.1.1	1.91444e-05	7.86764e-07	0.000775409	3-oxo-5&alpha;-steroid 4-dehydrogenase
1.4.1.13	0.000829535	0.00147556	4.05488e-08	2,4-diaminopentanoate dehydrogenase
1.4.1.2	6.34866e-06	1.01279e-07	0.00978903	glutamate dehydrogenase (NAD-dependent)
1.4.1.3	6.17072e-05	1.62646e-05	0.00409208	glutamate dehydrogenase
1.4.1.4	0.000318899	0.000227003	0.00048775	L-glutamate:NADP+ oxidoreductase (deaminating)
1.4.3.16	0.000171021	0.000234659	0.019785	-
1.4.3.19	6.23534e-06	1.857e-07	0.026425	L-aspartate oxidase
1.4.3.5	6.10642e-05	0.00010625	2.93291e-08	5-methoxytryptamine oxidase
1.4.4.2	0.000323574	0.000575232	4.66938e-10	pyridoxine 5'-phosphate oxidase II
1.4.5.1	6.21983e-05	0.000154788	9.49166e-06	glycine decarboxylase
1.4.7.1	2.04926e-05	1.62436e-07	0.00305039	glutamate synthase (ferredoxin)
1.5.1.20	0.000301369	0.000171213	0.000466984	5,10-methylenetetrahydrofolate reductase
1.5.1.3	5.07212e-05	0.000105842	6.87375e-06	-
1.5.1.30	2.14475e-05	8.96234e-05	0.00125159	riboflavin reductase
1.5.1.34	6.04246e-05	0.000173107	1.19457e-06	dihydropteridine reductase
1.5.1.36	4.32143e-07	0	0.00409977	-
1.5.1.38	0.000112817	0.000228935	0.000127859	FMN reductase (NADPH)
1.5.1.39	2.41632e-05	3.57143e-08	6.5705e-05	FMN reductase [NAD(P)H]
1.5.1.41	6.85896e-05	0.000144245	2.45611e-12	NADH:flavin adenine dinucleotide oxidoreductase
1.5.1.50	4.91216e-05	7.61038e-05	0.00395278	riboflavin reductase
1.5.1.7	4.89335e-06	1.42857e-08	0.016948	saccharopine dehydrogenase (NAD+, L-lysine-forming)
1.5.3.2	9.16481e-05	0.000150287	0.00193127	sarcosine oxidase
1.5.5.2	0.000235055	0.000403644	6.13758e-07	electron transfer flavoprotein-ubiquinone oxidoreductase
1.6.5.10	5.17541e-05	0.000111407	1.75705e-05	NADPH-cytochrome P450 reductase
1.6.5.2	9.99259e-05	0.000269462	2.37991e-08	quinone reductase
1.6.5.5	0.000109563	0.000203949	3.80256e-08	NADPH dehydrogenase (quinone)
1.6.5.9	9.68017e-05	0.000181658	7.89904e-05	-
1.7.1.13	0.000122206	0.000178369	0.00089087	NADPH dehydrogenase
1.7.1.17	2.36028e-05	7.64336e-05	0.000421659	FMN dependent NADH-azoreductase
1.7.1.2	1.01996e-05	1.15635e-06	0.0215647	nitrite reductase - NADH dependent
1.7.1.4	0.000135589	0.000413806	0.000169583	nitrite reductase
1.7.1.7	0.000283044	0.000199885	0.0243112	GMP reductase
1.7.2.2	0.000204815	0.000833217	0.000549466	nitrite reductase
1.7.2.3	0.000225657	0.000679647	0.00104308	nitrite reductase
1.7.5.1	0.000709786	0.00161666	6.29314e-09	menaquinol:nitrate oxidoreductase
1.7.99.1	0.000206196	0.000290997	0.000175633	nitrate reductase
1.8.1.14	5.62132e-05	2.474e-07	7.60547e-05	hydroxylamine reductase
1.8.1.2	0.000315849	0.00056736	6.66597e-08	mycothione reductase
1.8.1.4	0.000528358	0.000338508	1.76258e-05	dihydrolipoamide dehydrogenase
1.8.1.8	0.000177845	0.000316732	0.00138151	2-oxoethyl-CoM reductase (carboxylating)
1.8.1.9	0.000243975	0.000189977	0.0173486	thioredoxin reductase
1.8.4.13	0.000147643	0.000472468	0.000276794	methionine sulfoxide reductase
1.8.4.14	4.29429e-05	0.000107411	0.00127976	methanthiol oxidase
1.8.4.8	7.52557e-05	0.00014403	3.19387e-09	-
1.8.5.3	0.000230399	0.000633639	8.45817e-17	dimethyl sulfoxide reductase
1.8.99.2	1.67037e-05	3.11286e-08	0.00841197	adenylylsulfate reductase
1.9.6.1	9.75521e-05	0.000391331	0.00049883	nitrate reductase (cytochrome)
1.97.1.9	0.000198355	0.000686613	0.000206704	selenate reductase
2.10.1.1	0.000130709	0.000285275	3.91173e-10	pyrogallol transhydroxylase
2.1.1.10	0.000219825	7.80133e-05	0.000511568	homocysteine S-methyltransferase
2.1.1.13	0.000475224	0.000785296	6.51253e-08	-
2.1.1.130	1.4471e-05	5.97e-08	0.00154051	cobalamin-dependent methionine synthase
2.1.1.131	5.37284e-05	1.43381e-05	0.00101874	precorrin-2 (<i>C</i><sup>20</sup>)-methyltransferase
2.1.1.132	3.93917e-06	0	0.035469	precorrin-3B (<i>C</i><sup>17</sup>)-methyltransferase
2.1.1.133	3.56399e-05	1.3625e-07	8.11739e-05	precorrin-6B (<i>C</i><sup>5,15</sup>) methyltransferase
2.1.1.144	4.1637e-05	0.000105589	1.36806e-05	<i>trans</i>-aconitate 2-methyltransferase
2.1.1.148	8.31128e-06	5.71429e-08	0.0194156	S-adenosyl-L-methionine:arsenite As-methyltransferase
2.1.1.163	7.50244e-06	1.08421e-07	0.032532	precorrin-5 (<i>C</i><sup>1</sup>)-methyltransferase
2.1.1.166	6.51884e-05	0.000141045	5.51146e-12	S-adenosylmethionine:2-demethylmenaquinol methyltransferase
2.1.1.170	0.000123871	0.000158768	0.00244722	phosphatidylethanolamine <i>N</i>-methyltransferase
2.1.1.172	0.000104346	0.00020401	1.80101e-11	16S rRNA m<sup>7</sup>G527 methyltransferase
2.1.1.174	0.000116747	0.000194531	0.00283804	23S rRNA m<sup>2</sup>G2445 methyltransferase
2.1.1.178	0.00011637	0.000194422	0.00154726	23S rRNA m<sup>2</sup>G1835 methyltransferase
2.1.1.181	9.18356e-05	0.000142897	0.00501427	16S rRNA m<sup>5</sup>C1407 methyltransferase
2.1.1.182	0.000221881	0.000173604	0.00896321	16S rRNA m<sup>6</sup><sub>2</sub>A1518,m<sup>6</sup><sub>2</sub>A1519 dimethyltransferase
2.1.1.185	9.67189e-05	0.000174597	1.70061e-07	23S rRNA m<sup>6</sup>A1618 methyltransferase
2.1.1.186	0.000104948	0.000213795	9.50405e-13	23S rRNA 2'-<i>O</i>-ribose G2251 methyltransferase
2.1.1.187	6.48174e-05	0.000151623	5.15103e-13	23S rRNA 2'-<i>O</i>-ribose C2498 methyltransferase
2.1.1.188	7.02239e-07	0	0.000635867	rRNA large subunit methyltransferase II
2.1.1.189	8.86429e-05	0.000148626	0.000245339	23S rRNA m<sup>1</sup>G745 methyltransferase
2.1.1.190	0.00046189	0.000262591	0.000348678	23S rRNA m<sup>5</sup>U1939 methyltransferase
2.1.1.191	9.43318e-05	0.000152363	0.00242772	23S rRNA m<sup>5</sup>U747 methyltransferase
2.1.1.193	0.00019007	0.000142581	0.0104225	16S rRNA m<sup>3</sup>U1498 methyltransferase
2.1.1.197	7.01613e-05	0.000129612	2.77022e-10	cobalt-precorrin-5B (<i>C<sup>1</sup></i>)-methyltransferase
2.1.1.200	6.32699e-05	0.000131041	2.80684e-10	malonyl-CoA methyltransferase
2.1.1.201	8.02828e-05	0.000163859	8.45441e-12	tRNA Um32 methyltransferase
2.1.1.223	4.15194e-05	9.66359e-05	0.00114356	2-decaprenyl-6-hydroxyphenol methylase
2.1.1.242	7.26567e-05	0.000168419	3.80273e-15	16S rRNA (cytidine<sup>1409</sup>-2'-<i>O</i>)-methyltransferase
2.1.1.264	0.000219754	0.000392304	1.28513e-11	trimethylamine methyltransferase
2.1.1.266	8.23314e-05	0.000173101	1.19345e-05	23S rRNA m<sup>7</sup>G2069 methyltransferase
2.1.1.297	0.000183102	0.000144459	0.00684565	protein-(glutamine-<i>N</i><sup>5</sup>) methyltransferase
2.1.1.298	9.56669e-05	0.000211462	5.87192e-11	2-methyl-6-solanyl-1,4-benzoquinone methyltransferase
2.1.1.33	0.000178424	0.000150578	0.0146536	tRNA m<sup>7</sup>G46 methyltransferase
2.1.1.34	7.19979e-05	0.000149946	4.32414e-05	protein-glutamine N-methyltransferase
2.1.1.35	0.000112903	0.000219461	1.39149e-09	tRNA (Gm18) 2'-<i>O</i>-methyltransferase
2.1.1.45	0.000223289	0.000158564	1.42133e-05	dTMP synthase
2.1.1.61	0.000261355	0.00050625	6.0375e-08	betaine-homocysteine <i>S</i>-methyltransferase
2.1.1.63	0.000202093	0.000293279	8.77781e-08	5-methylaminomethyl-2-thiouridine-forming methyltransferase
2.1.1.64	6.19004e-05	0.000123062	1.03726e-09	O<sup>6</sup>-alkylguanine-DNA-alkyltransferase
2.1.1.72	0.000380759	0.000777176	3.17045e-09	thiopurine <i>S</i>-methyltransferase
2.1.1.74	0.000121695	4.95859e-06	2.96793e-05	-
2.1.1.77	5.57784e-05	0.000121643	1.16118e-12	quercetin 3-<i>O</i>-methyltransferase
2.1.1.79	0.000207771	0.0002763	0.00333627	cyclopropane synthase
2.1.1.80	5.59781e-05	0.000118995	8.59557e-07	histamine <i>N</i>-methyltransferase
2.1.2.10	0.000128582	0.000229833	2.60658e-09	serine hydroxymethyltransferase
2.1.2.11	8.96176e-05	0.000155845	6.72146e-10	aminomethyltransferase
2.1.2.2	0.000168817	0.000101639	6.38194e-05	phosphoribosylglycinamide formyltransferase 1
2.1.2.3	1.82541e-05	3.07271e-07	0.000392338	UDP-4-amino-4-deoxy-L-arabinose formyltransferase
2.1.2.5	9.44664e-06	0	0.0112985	phosphoribosylaminoimidazolecarboxamide formyltransferase
2.1.3.15	0.000103267	0.000277433	1.32114e-09	acetyl-CoA carboxylase
2.1.3.3	0.000415151	0.000220889	7.35771e-05	ornithine carbamoyltransferase
2.1.3.9	1.0758e-05	3.41707e-07	0.0100609	methylmalonyl-CoA carboxyltransferase
2.1.4.1	2.94423e-06	0	0.0129904	glycine amidinotransferase
2.1.4.2	7.02079e-07	0	0.00868934	L-arginine:inosamine-phosphate amidinotransferase
2.2.1.2	0.000219994	0.000356401	1.63358e-06	acetylornithine transcarbamylase
2.2.1.6	0.000955821	0.00124237	4.55626e-06	transaldolase
2.2.1.7	0.000287633	0.000347769	0.00225533	1-deoxy-D-xylulose 5-phosphate synthase
2.2.1.9	0.000189456	0.000310058	2.95496e-08	2-succinyl-5-enolpyruvyl-6-hydroxy-3-cyclohexene-1-carboxylate synthase
2.3.1.1	0.000254708	0.000332634	0.00123186	<i>N</i>-acetylglutamate synthase
2.3.1.109	9.46201e-05	0.000166962	0.000172492	formylmethanofuran:H<SUB>4</SUB>SPT formyltransferase
2.3.1.117	8.31387e-05	0.00016184	1.8412e-11	mycocerosate synthase
2.3.1.118	4.01696e-05	0.000103138	1.07062e-05	N-hydroxyarylamine O-acetyltransferase
2.3.1.12	0.000194444	0.000366898	1.39122e-12	tetrahydrodipicolinate succinylase
2.3.1.129	0.000109863	0.000161694	3.7749e-05	&alpha;,&alpha;-trehalose-6-mycolate:&alpha;,&alpha;-trehalose-6-mycolate 6-mycolyltransferase
2.3.1.15	0.000360692	0.000655095	4.13636e-14	acyl-[acyl-carrier-protein]&mdash;UDP-<i>N</i>-acetylglucosamine <i>O</i>-acyltransferase
2.3.1.16	0.000502672	0.000844966	3.4421e-08	acyl-CoA:<i>sn</i>-glycerol-3-phosphate 1-<i>O</i>-acyltransferase
2.3.1.168	3.79949e-06	0	0.00011274	6-methylsalicylate synthase
2.3.1.179	0.000386306	0.000302345	0.00963136	(5Z)-3-oxo-dodec-5-enoyl-[acp] synthase
2.3.1.18	4.25658e-05	8.96695e-05	0.00735435	diaminobutanoate acetyltransferase
2.3.1.180	0.000194726	7.17155e-05	5.9053e-06	&beta;-ketoacyl-[acyl-carrier-protein] synthase
2.3.1.181	6.53623e-05	0.000112538	2.02156e-06	galactoside <i>O</i>-acetyltransferase
2.3.1.182	1.64567e-05	0	0.0015094	(R)-citramalate synthase
2.3.1.189	1.70922e-05	4.68636e-07	0.00234371	mycothiol synthase
2.3.1.19	1.66958e-05	2.91707e-07	0.00417385	acyl-homoserine-lactone synthase
2.3.1.191	0.000130013	0.000223576	8.96676e-09	acetoin dehydrogenase
2.3.1.193	9.73946e-05	0.000268244	0.00142494	UDP-3-<i>O</i>-(3-hydroxymyristoyl)glucosamine <i>N</i>-acyltransferase
2.3.1.204	1.14901e-05	0	0.000164394	GcvH:[lipoyl domain] amidotransferase
2.3.1.210	6.80049e-05	0.000138895	2.87332e-12	UDP-4-amino-4,6-dideoxy-&alpha;-D-N-acetyl-D-glucosamine <i>N</i>-acetyltransferase
2.3.1.222	9.42226e-05	0.000318089	8.32746e-10	phosphate propanoyltransferase
2.3.1.241	7.08871e-05	0.000137444	3.48155e-06	1,3,6,8-tetrahydroxynaphthalene synthase
2.3.1.242	0.000104118	0.000155196	0.00834178	lauroyl acyltransferase
2.3.1.243	7.35179e-05	0.000154936	3.68672e-10	palmitoleoyl acyltransferase
2.3.1.245	3.12552e-05	0.000106514	6.52299e-07	3-hydroxy-2,4-pentadione 5-phosphate thiolase
2.3.1.251	0.000263423	0.000491678	0.0197165	myristoyl-acyl carrier protein-dependent acyltransferase
2.3.1.267	5.1398e-05	0.000103282	2.74115e-11	ribosomal-protein-S18-alanine <i>N</i>-acetyltransferase
2.3.1.269	0.000108573	0.0002381	8.76569e-06	ribosomal-protein-S5-alanine <i>N</i>-acetyltransferase
2.3.1.29	0.000134887	0.000278001	1.20541e-13	histone acetyllysine <i>N</i>-acetyltransferase
2.3.1.31	1.02743e-05	9.07943e-07	0.0379886	2-amino-3-ketobutyrate CoA ligase
2.3.1.35	2.19093e-05	2.13764e-06	0.000365268	homoserine <i>O</i>-acetyltransferase
2.3.1.37	2.52602e-05	1.25841e-06	0.00691745	5-aminolevulinate synthase
2.3.1.39	0.000175527	6.74418e-05	9.72512e-06	[acyl-carrier-protein] <em>S</em>-malonyltransferase
2.3.1.40	1.82441e-07	8.49171e-07	0.0482352	acetyl-CoA:ACP transacylase
2.3.1.41	0.000117544	0.000229008	3.1808e-10	2-acylglycerophosphoethanolamine acyltransferase
2.3.1.46	0.000134472	0.000198098	6.11173e-06	-
2.3.1.47	0.000102688	0.000200983	8.85709e-13	homoserine <i>O</i>-succinyltransferase
2.3.1.5	3.75726e-06	1.73843e-05	0.00101002	arylamine <i>N</i>-acetyltransferase
2.3.1.51	9.07834e-05	0.000156631	9.57147e-08	histone acetyltransferase
2.3.1.54	0.000831252	0.00119143	0.000908987	lysophosphatidate acyltransferase
2.3.1.57	4.90903e-05	0.000103264	1.07681e-09	pyruvate formate-lyase
2.3.1.61	0.000134213	0.000231577	1.19072e-07	putrescine acetyltransferase
2.3.1.79	6.08373e-05	9.40551e-05	0.00359468	-
2.3.1.82	1.24677e-05	0	0.00667873	-
2.3.1.86	6.50979e-05	0.000218168	1.4844e-05	-
2.3.1.9	8.76209e-06	2.62667e-05	0.0225829	tetrahydrodipicolinate acetyltransferase
2.3.2.17	3.64681e-06	1.42857e-08	0.0213128	<i>N</i>-acetylmuramoyl-<i>N</i>-glucosaminyl-diphosphoundecaprenyl-pentapeptide:alanine alanyltransferase
2.3.2.2	0.000229538	0.000394581	1.60791e-06	<i>N</i>-acetylmuramoyl-L-alanyl-D-glutamyl-L-lysyl-(glycine)<sub>3</sub>-D-alanyl-D-alanine-diphosphoundecaprenyl-<i>N</i>-acetylglucosamine:glycine transferase
2.3.2.3	2.41687e-05	1.52121e-06	0.00520029	phosphatidylglycerol lysyltransferase
2.3.2.6	6.43815e-05	0.000125189	2.00369e-11	glutaminyl-peptide cyclotransferase
2.3.3.10	0.000124818	3.65101e-06	4.98748e-05	hydroxymethylglutaryl-CoA synthase
2.3.3.14	1.27865e-05	4.28571e-08	0.0144837	2-isopropylmalate synthase
2.3.3.16	0.000146552	0.00025665	4.28907e-06	sulfoacetaldehyde acetyltransferase
2.3.3.5	7.07233e-05	0.00017446	0.000264138	-
2.3.3.9	0.000220644	0.000650525	1.91333e-09	malate synthase
2.4.1.12	0.000447319	0.00103016	4.3929e-08	UDP-glucose:dolichyl-phosphate glucosyltransferase
2.4.1.129	0.00037679	0.000805937	1.13026e-15	UDP-glucose:1,4-&beta;-D-glucan 4-&beta;-D-glucosyltransferase
2.4.1.15	8.28815e-05	0.000199409	1.36874e-05	trehalose-6-phosphate synthase
2.4.1.17	4.97495e-05	0.000179195	0.00142369	<em>N</em>-acetyllactosaminide &beta;-1,6-<em>N</em>-acetylglucosaminyl-transferase
2.4.1.180	7.46051e-05	0.000169683	8.13368e-13	nicotine glucuronosyltransferase
2.4.1.182	0.000134865	0.000220351	2.50878e-08	UDP-N-acetyl-D-mannosaminuronic acid transferase
2.4.1.211	3.88326e-05	8.75121e-07	0.00208322	cellobiose phosphorylase
2.4.1.227	0.000187386	0.000210402	0.0146684	mannosyl-3-phosphoglycerate synthase
2.4.1.230	4.50471e-05	2.60506e-06	0.00112704	-
2.4.1.281	1.18306e-05	0	0.0100389	3-L-mycarosyl erythronolide B desosaminyltransferase
2.4.1.320	4.53287e-06	0	0.00349015	diglucosyl diacylglycerol synthase (1,6-linking)
2.4.1.325	0.000117227	0.000253445	3.22109e-11	&beta;-1,4-D-mannosyl-<i>N</i>-acetyl-D-glucosamine phosphorylase
2.4.1.333	3.76589e-08	0	0.0321141	-
2.4.1.352	3.64004e-05	3.03845e-06	0.000762359	alpha, alpha-trehalose-phosphate synthase [ADP-forming]
2.4.1.44	3.67575e-05	0.000149082	0.00168252	lipopolysaccharide 1,6-galactosyltransferase
2.4.1.56	1.09703e-05	0.00010893	0.00926569	(poly)ribitol-phosphate teichoic acid &beta;-D-glucosyltransferase
2.4.1.58	2.66325e-05	0.000134949	0.00149488	lipopolysaccharide glucosyltransferase
2.4.1.7	2.02009e-05	2.47945e-06	0.00438279	Lewis a antigen 2-&alpha;-L-fucosyltransferase
2.4.1.78	1.2929e-05	7.62606e-05	0.00795205	UDP-D-glucose:(glucosyl)LPS &alpha;-1,3-glucosyltransferase
2.4.2.1	0.000270853	0.000160403	0.000324821	xanthosine phosphorylase
2.4.2.14	0.000372867	0.000286742	0.00817807	phosphoribosylpyrophosphate amidotransferase
2.4.2.17	0.000114993	0.000154173	0.00282408	guanosine phosphorylase
2.4.2.18	9.08673e-05	2.90724e-05	0.00331698	anthranilate phosphoribosyl transferase
2.4.2.19	4.33008e-05	9.87923e-05	0.00122582	ATP phosphoribosyltransferase
2.4.2.21	0.000101259	0.000161757	0.00354227	nicotinate-nucleotide pyrophosphorylase
2.4.2.22	0.000125499	0.000102828	0.0377486	xanthine phosphoribosyltransferase
2.4.2.28	1.10282e-05	1.55643e-08	0.00989914	protein xylosyltransferase
2.4.2.29	0.000295405	0.00021252	0.000246751	tRNA-guanine transglycosylase
2.4.2.43	0.000142548	0.000324521	2.69717e-06	NAD(+)--diphthamide ADP-ribosyltransferase
2.4.2.52	0.000113858	0.000192252	0.0336555	triphosphoribosyl-dephospho-CoA synthase
2.4.2.53	0.00011431	0.000259986	6.13146e-09	7-cyano-7-deazaguanine tRNA-ribosyltransferase
2.4.2.8	0.000134706	0.000105557	0.01051	guanine phosphoribosyltransferase
2.4.2.9	0.000202803	0.000110489	4.83121e-05	uracil phosphoribosyltransferase
2.4.99.13	2.8225e-05	0.000156707	0.000382433	KDO transferase
2.4.99.17	0.000258514	0.000210181	0.0102208	tRNA preQ<sub>1</sub><sup>34</sup> <i>S</i>-adenosylmethionine ribosyltransferase-isomerase
2.5.1.10	0.000103512	0.000169293	2.21467e-10	geranyl pyrophosphate synthase
2.5.1.129	0.000139997	0.000409666	2.78529e-08	flavin prenyltransferase
2.5.1.141	7.28372e-05	0.000157616	8.1961e-06	-
2.5.1.144	1.14367e-05	4.13478e-05	2.44126e-05	S-sulfo-L-cysteine synthase
2.5.1.145	7.43069e-05	0.000142614	6.20917e-05	heme <i>o</i> synthase
2.5.1.15	0.000216987	0.000177064	0.00361449	(2-amino-4-hydroxy-7,8-dihydropteridin-6-yl)methyl-diphosphate:4-aminobenzoate 2-amino-4-hydroxydihydropteridine-6-methenyltransferase
2.5.1.16	9.75502e-05	0.000148398	0.00849835	5-amino-6-(<small>D</small>-ribitylamino)uracil&mdash;<small>L</small>-tyrosine 4-hydroxyphenyl transferase
2.5.1.17	0.000183311	0.00040027	4.62232e-05	spermidine synthase
2.5.1.18	0.000168403	0.000293233	0.000522268	cobinamide adenosyltransferase
2.5.1.19	0.000298412	0.000246851	0.0289464	3-phosphoshikimate 1-carboxyvinyltransferase
2.5.1.25	5.38415e-05	0.000118236	1.80357e-05	spermine synthase
2.5.1.30	3.08862e-06	0	0.000177265	geranylgeranyl pyrophosphate synthase
2.5.1.39	8.74543e-05	0.000183475	3.79155e-12	heptaprenyl diphosphate synthase
2.5.1.48	0.00017447	0.000244836	0.00124255	deoxyhypusine synthase
2.5.1.54	0.000420166	0.000531188	2.79722e-05	<i>O</i>-acetyl-L-homoserine sulfhydrylase
2.5.1.55	9.39494e-05	0.000130423	0.000437668	3-deoxy-7-phosphoheptulonate synthase
2.5.1.56	0.000104613	1.62621e-07	7.81895e-06	<i>N</i>-acetylneuraminate synthase
2.5.1.6	0.000348218	0.000258047	0.0092666	methionine adenosyltransferase
2.5.1.61	0.000120429	0.000199889	3.42376e-08	3-deoxy-8-phosphooctulonate synthase
2.5.1.7	0.000455693	0.000266376	0.000260732	UDP-N-acetylglucosamine 1-carboxyvinyltransferase
2.5.1.72	9.31094e-05	0.000159445	0.00199975	<i>E,Z</i>-farnesyl diphosphate synthase
2.5.1.9	0.000134217	9.3098e-05	0.00147175	riboflavin synthase
2.5.1.90	0.000100209	0.000201842	5.21819e-12	hexaprenyl diphosphate synthase
2.5.1.97	9.08984e-06	2.85714e-08	0.0380943	octaprenyl diphosphate synthase
2.6.1.11	0.000204638	0.000380943	5.96325e-11	lysine--8-amino-7-oxononanoate transaminase
2.6.1.13	8.99055e-06	3.11286e-08	0.00207884	acetylornithine transaminase
2.6.1.18	2.45861e-05	3.595e-07	0.00537829	&beta;-alanine aminotransferase
2.6.1.19	0.000170647	0.000362789	8.38669e-06	<i>N</i>-succinyldiaminopimelate aminotransferase
2.6.1.2	0.000320142	0.000396368	0.0124339	alanine transaminase
2.6.1.27	2.83408e-05	0.00012321	0.000117155	Tryptophan aminotransferase.
2.6.1.37	8.1183e-05	2.50848e-05	0.00338005	2-aminoethylphosphonate aminotransferase
2.6.1.42	0.000210074	7.87931e-05	0.000227753	branched chain amino acid transaminase
2.6.1.51	2.90247e-05	2.89357e-07	0.000524245	serine--pyruvate aminotransferase
2.6.1.57	1.60288e-06	2.95957e-07	0.0232748	5-aminovalerate transaminase
2.6.1.59	0.000115968	0.000260978	6.68549e-15	0
2.6.1.6	1.12803e-05	7.75543e-05	0.000600292	L-leucine aminotransferase
2.6.1.62	0.000170197	0.000209928	0.0177649	dTDP-4-dehydro-6-deoxy-D-glucose transaminase
2.6.1.66	0.000138422	0.00029126	1.7271e-11	7,8-diaminopelargonic acid aminotransferase
2.6.1.7	2.12462e-06	1.30622e-05	0.000537029	kynurenine aminotransferase
2.6.1.76	9.47742e-05	2.70237e-05	0.00633261	valine&mdash;pyruvate aminotransferase
2.6.1.81	2.67947e-05	6.43035e-05	0.00297532	taurine-pyruvate aminotransferase
2.6.1.82	9.70383e-05	0.000250889	2.74708e-06	-
2.6.1.83	4.50024e-05	6.7425e-07	4.60892e-05	succinylornithine transaminase
2.6.1.85	0.000241261	0.000136157	0.00453269	4-amino-4-deoxychorismate synthase
2.6.1.9	0.000139064	0.000174966	0.0218254	dTDP-3-amino-3,6-dideoxy-&alpha;-<small>D</small>-glucopyranose transaminase
2.6.1.92	1.28789e-05	2.53132e-06	0.0372896	UDP-2-acetamido-2,6-dideoxy-&beta;-L-<i>arabino</i>-hex-4-ulose aminotransferase
2.6.99.2	6.72893e-05	0.000141735	1.29549e-15	UDP-2-acetamido-2-deoxy-<i>ribo</i>-hexuluronate aminotransferase
2.7.1.100	8.18573e-05	0.000163152	0.0358249	&alpha;-D-glucopyranose 6-kinase
2.7.1.107	4.35648e-05	7.07236e-05	0.0210011	5-deoxyribose kinase
2.7.1.11	0.000307292	0.000212051	6.39324e-05	6-phosphofructokinase
2.7.11.18	2.03194e-05	7.27971e-07	0.000778632	-
2.7.1.12	8.37021e-05	0.000209316	1.44714e-06	gluconate kinase
2.7.1.130	0.000117445	0.000167834	0.000127782	-
2.7.1.145	4.91283e-05	8.21227e-05	0.000387657	6-phosphotagatose kinase
2.7.1.148	0.000191013	0.0001403	0.00266557	4-diphosphocytidyl-2-C-methyl-D-erythritol kinase
2.7.11.5	0.000178713	0.000342134	2.50192e-10	ADP-dependent D-glucosamine kinase
2.7.1.156	3.64403e-05	7.25813e-05	0.000624357	GTP:adenosylcobinamide phosphotransferase
2.7.1.16	0.000120025	0.000282088	1.43765e-05	ribulokinase
2.7.1.162	3.31525e-06	1.55643e-08	0.0282662	isocitrate dehydrogenase kinase
2.7.1.165	0.000123653	0.000241245	0.000926333	<i>O</i>-phosphoseryl-tRNA<sup>[Ser]Sec</sup> kinase
2.7.1.17	0.000169145	0.000347647	1.69967e-08	xylulokinase
2.7.1.170	9.22508e-05	0.000175204	3.94992e-09	-
2.7.1.177	1.14376e-05	3.59572e-06	0.0464245	anhydro-<i>N</i>-acetylmuramic acid kinase
2.7.1.180	9.74284e-05	0.000149762	0.0058271	L-threonine kinase
2.7.1.184	2.81065e-05	0.000135877	0.00045489	6-deoxy-6-sulfofructose kinase
2.7.1.189	0.000142049	0.000687629	0.00012309	-
2.7.1.19	0.000157552	0.000335294	5.58299e-08	autoinducer-2 kinase
2.7.1.191	0.000635926	0.00134944	6.87416e-05	phosphoribulokinase
2.7.1.192	5.08502e-05	0.000182725	0.00056703	0
2.7.1.193	8.1336e-05	0.000255007	0.000232006	0
2.7.1.194	0.000147075	0.000357184	4.60311e-08	0
2.7.1.195	2.88584e-05	1.61891e-06	0.00199666	transport and phosphorylation of L-ascorbate
2.7.1.196	2.63727e-05	6.93512e-05	8.48891e-07	0
2.7.1.197	5.63283e-05	0.000257507	0.000816181	D-mannitol transport
2.7.1.198	0.000131312	0.000548641	0.000262132	transport and phosphorylation of D-sorbitol
2.7.1.199	0.000519908	0.000999011	8.39622e-06	0
2.7.12.1	0.000138579	0.000277005	0.00173152	-
2.7.1.211	4.68488e-05	1.67386e-07	4.35719e-06	Enzyme II<sup>scr</sup>
2.7.1.218	3.72985e-06	0	0.013874	D-erythrulose kinase
2.7.1.24	0.000149355	0.000186167	0.0216789	dephospho-CoA kinase
2.7.1.25	0.00011751	0.000159714	0.00190717	APS kinase
2.7.13.3	0.00263209	0.00585415	4.10502e-07	pantothenate kinase
2.7.1.35	0.000172712	0.000249981	0.000188606	protein-histidine autokinase
2.7.1.36	9.69162e-05	2.81468e-06	3.50162e-05	mevalonate kinase
2.7.1.4	0.000117316	0.000190121	0.011724	pyridoxamine kinase
2.7.14.1	0.000257494	0.000106337	0.000319774	-
2.7.1.49	0.000185456	0.000144338	0.00849444	-
2.7.1.5	0.000112865	0.000274048	6.94993e-06	rhamnulokinase
2.7.1.51	8.64684e-05	0.000214114	2.97398e-05	D-ribulokinase
2.7.1.52	1.02885e-05	0	0.00535528	hydroxymethylpyrimidine kinase
2.7.1.53	7.36158e-05	0.000257616	0.000947953	L-xylulose kinase
2.7.1.55	5.21579e-05	2.7635e-07	7.94709e-07	L-fucokinase
2.7.1.56	0.000228984	0.000178489	0.0300434	D-allose kinase
2.7.1.59	0.000110225	0.000151621	1.25574e-05	<i>N</i>-acetylglucosamine kinase
2.7.1.6	0.000130255	0.000205833	1.38941e-07	1-phosphofructokinase
2.7.1.60	5.89622e-05	0.000245164	3.20544e-10	<i>N</i>-acetylmannosamine kinase
2.7.1.66	2.37848e-07	5.86126e-06	0.000176922	Isoprenoid-alcohol kinase.
2.7.1.71	0.000106086	0.000215726	1.1312e-10	phosphatidylinositol-4-phosphate 5-kinase
2.7.1.73	0.000115102	0.000242229	1.12675e-09	streptomycin 6-kinase
2.7.1.74	1.33695e-06	0	0.0260021	guanosine kinase
2.7.1.8	7.18875e-05	0.000139096	0.000335963	-
2.7.1.83	3.6356e-05	0.000129353	1.57512e-05	pseudouridine kinase
2.7.1.85	4.88274e-06	1.531e-07	0.0250679	glucosamine kinase
2.7.1.87	9.12266e-06	2.60979e-07	0.00629946	-
2.7.1.89	6.36071e-05	0.000112852	0.00106176	-
2.7.1.90	3.10823e-05	1.82808e-06	0.000443089	thiamine kinase
2.7.1.92	0.000133331	4.71232e-05	0.0127779	5-dehydro-2-deoxygluconokinase
2.7.2.15	0.000233018	0.000411683	7.12852e-07	-
2.7.2.4	0.000849184	0.00129303	6.50295e-11	carbamate kinase
2.7.2.7	2.60954e-05	1.51356e-06	0.00146678	aspartokinase
2.7.2.8	0.000112599	0.000172215	5.28812e-06	0
2.7.3.9	0.000786878	0.00147881	3.64713e-07	arginine kinase
2.7.4.1	0.000285381	0.000371577	0.00388025	phosphoenol pyruvate:protein phosphotransferase
2.7.4.13	5.63694e-05	0.000166562	0.000732084	polyphosphate kinase
2.7.4.16	0.000116181	0.000198536	3.52903e-09	0
2.7.4.2	9.47088e-05	3.64349e-06	3.34437e-05	thiamine monophosphate kinase
2.7.4.22	0.000196039	0.000162022	0.0374615	UMP kinase
2.7.4.28	6.34539e-05	0.000104591	0.000128803	ribose 1,5-bisphosphate phosphokinase
2.7.4.29	3.52429e-05	8.36755e-05	0.00524788	-
2.7.4.3	0.000151171	6.3699e-05	5.72604e-06	AMP kinase
2.7.4.4	1.87395e-05	7.99484e-05	9.12398e-05	AMP kinase (GTP)
2.7.4.6	9.7442e-05	7.67834e-05	0.00667367	dTDP kinase
2.7.4.7	7.71833e-05	2.77728e-06	0.000142696	4-amino-2-methyl-5-phosphomethylpyrimidine kinase
2.7.4.8	0.000165713	5.07977e-05	1.00397e-06	GMP kinase
2.7.6.1	0.000378859	0.000171543	4.02593e-06	ribose-phosphate pyrophosphokinase
2.7.6.2	7.69007e-05	1.56684e-06	1.20297e-06	thiamine pyrophosphokinase
2.7.7.1	0.000161552	0.000264795	0.000123666	2-amino-4-hydroxy-6-hydroxymethyldihydropteridine diphosphokinase
2.7.7.12	0.000101498	0.000174269	1.64209e-08	galactose-1-phosphate uridylyltransferase
2.7.7.13	1.43857e-05	7.72424e-05	0.0247286	GDP-D-mannose pyrophosphorylase
2.7.7.19	0.000141203	0.000278433	2.61189e-11	nicotinamide mononucleotide adenylyltransferase
2.7.7.23	8.52524e-06	4.37364e-07	0.0184697	-
2.7.7.24	0.000272989	0.000216984	0.0490753	glucose-1-phosphate thymidylyltransferase
2.7.7.27	0.000393549	0.000250849	0.00429813	ADP-glucose pyrophosphorylase
2.7.7.3	0.000185847	0.000123601	0.0125243	4'-phosphopantetheine adenylyltransferase
2.7.7.33	7.50866e-06	1.55643e-08	0.00316048	glucose-1-phosphate cytidylyltransferase
2.7.7.38	9.21354e-05	0.000262472	5.91082e-10	CMP-3-deoxy-D-manno-2-octulosonate synthetase
2.7.7.4	0.000282957	0.000543347	1.73821e-10	UDP-<i>N</i>-acetylglucosamine pyrophosphorylase
2.7.7.40	7.42492e-05	1.44136e-07	5.49928e-05	ribitol-5-phosphate cytidylyltransferase
2.7.7.41	0.000106461	0.00017527	3.78153e-11	sulfate adenylyltransferase
2.7.7.42	8.93619e-06	2.07978e-05	0.0162056	phosphatidate cytidylyltransferase
2.7.7.43	8.67729e-05	1.55643e-08	0.000305799	cytidine 5'-monophosphate <i>N</i>-acetylneuraminate synthetase
2.7.7.47	1.02156e-05	0	0.0447615	glutamine synthetase adenylyltransferase
2.7.7.56	0.000111319	0.000177022	2.02569e-07	ATP adenylyltransferase
2.7.7.59	0.000250827	0.000507365	6.33886e-13	-
2.7.7.60	0.000100927	0.000150603	5.53573e-05	[protein-PII] uridylyltransferase
2.7.7.61	4.57822e-05	0.000112373	0.00267926	apo-citrate lyase phosphoribosyl-dephospho-CoA transferase
2.7.7.64	0.000119223	0.000192954	0.0119987	cobinamide phosphate guanylyltransferase
2.7.7.65	0.000512814	0.00142851	0.00115357	UDP-galactose/glucose pyrophosphorylase
2.7.7.70	0.000139815	0.000285451	4.22037e-11	phosphoenolpyruvate guanylyltransferase
2.7.7.72	0.000424405	0.000295665	0.0254361	CCA tRNA nucleotidyltransferase
2.7.7.73	4.78892e-05	0.000113069	3.00107e-05	heptose 1-phosphate adenyltransferase
2.7.7.75	5.90719e-05	0.000126817	2.95491e-13	[sulfur-carrier protein ThiS] adenylyltransferase
2.7.7.76	1.78444e-05	8.16604e-05	0.000882196	molybdenum cofactor cytidylyltransferase
2.7.7.77	9.31691e-05	0.000216105	1.08922e-06	molybdopterin adenylyltransferase
2.7.7.8	0.00058547	0.000476731	0.0141555	polynucleotide phosphorylase
2.7.7.80	3.9002e-05	0.000114512	3.86238e-08	molybdenum cofactor guanylyltransferase
2.7.7.81	5.76191e-06	0	0.0435414	molybdopterin-synthase adenylyltransferase
2.7.7.85	0.000130493	2.95071e-06	4.25727e-08	diadenylate cyclase
2.7.7.87	9.07375e-05	0.000200522	7.95157e-08	CMP-legionaminic acid synthase
2.7.7.89	0.000285592	0.000554647	3.32418e-12	L-threonylcarbamoyladenylate synthase
2.7.8.12	7.14251e-06	0	0.019161	<i>N</i>-acetyl-&alpha;-D-muramate 1-phosphate uridylyltransferase
2.7.8.13	0.000273539	0.000222468	0.0139335	UDP-<i>N</i>-acetylmuramoyl-L-alanyl-D-glutamyl-<I>meso</I>-2,6-diaminopimelyl-D-alanyl-D-alanine:di-<i>trans</i>,poly-<i>cis</i>-undecaprenyl phosphate phospho-N-acetylmuramoyl-pentapeptide-transferase
2.7.8.20	0.000180072	0.000260084	0.00659414	UDP-<em>N</em>-acetylglucosamine&mdash;dolichyl-phosphate <em>N</em>-acetylglucosaminephosphotransferase
2.7.8.21	2.48028e-05	0.000133412	0.000447205	phosphoglycerol transferase
2.7.8.26	5.16469e-05	0.000102214	0.00116038	phosphatidylcholine synthase
2.7.8.33	0.000146333	0.000236559	1.34704e-05	undecaprenyl-phosphate glucose phosphotransferase
2.7.8.36	6.28926e-06	0	0.000313594	<i>N,N'</i>-diacetylbacilliosaminyl-1-phosphate transferase
2.7.8.37	0.000189961	0.000462724	1.28668e-06	decaprenol-monophosphate-<i>N</i>-acetylglucosaminyltransferase
2.7.8.42	0.000185268	0.000392935	2.27619e-07	saturated archaetidylserine synthase
2.7.8.6	4.61172e-05	5.61278e-06	9.44164e-05	undecaprenyl-phosphate galactose phosphotransferase
2.7.8.7	9.11919e-05	0.000183751	5.72538e-05	teichoic acid glycerol-phosphate primase
2.7.8.8	0.000142117	0.000239455	8.20508e-09	phosphopantetheinyl transferase
2.7.9.1	0.000369142	2.74034e-06	1.2879e-06	pyruvate, phosphate dikinase
2.7.9.2	0.000229855	0.00037579	6.49984e-07	phosphatidylserine synthase
2.7.9.3	0.00010185	0.000149143	0.000149257	selenophosphate synthetase
2.8.1.1	9.53729e-05	0.0002466	3.45282e-07	thiosulfite-cleaving enzyme
2.8.1.10	7.67031e-05	0.000149377	3.13394e-07	phosphoenolpyruvate synthetase
2.8.1.11	9.7395e-06	3.40635e-05	1.2321e-07	molybdopterin synthase sulfurtransferase
2.8.1.12	6.15339e-05	0.000122074	1.40257e-10	1-deoxy-D-xylulose 5-phosphate:thiol sulfurtransferase
2.8.1.13	0.000199957	4.16179e-06	1.28815e-07	tRNA 2-thiolation protein
2.8.1.2	7.45374e-05	0.000149181	6.34087e-11	molybdopterin synthase
2.8.1.4	0.000217306	0.000269816	0.00461052	tRNA uridine 4-sulfurtransferase
2.8.1.7	0.000517708	0.000705242	1.66469e-05	cysteine desulfurase
2.8.1.8	0.000109094	0.000172581	1.07532e-05	3-mercaptopyruvate sulfurtransferase
2.8.3.1	2.26172e-05	1.77452e-06	0.0010129	lipoyl synthase
2.8.3.10	0.000145307	0.000279391	0.00194537	citrate CoA-transferase
2.8.3.16	2.94419e-05	0.000150734	0.000673987	formyl-CoA transferase
2.8.3.19	2.73266e-05	0.000126184	0.000832078	acetyl-CoA:oxalate CoA-transferase
2.8.3.21	4.55423e-05	0.000213147	4.10507e-11	&gamma;-butyrobetainyl-CoA:carnitine CoA transferase
2.8.3.5	3.3856e-05	1.43374e-06	0.00139901	acetoacetate CoA-transferase
2.8.3.8	3.64379e-05	0.000143371	0.000823535	-
2.8.3.9	5.51718e-05	0.000187158	0.0011808	&beta;-ketoadipate:succinyl CoA transferase
2.8.4.3	0.000185243	0.000259273	8.353e-05	methyl-coenzyme M reductase
2.8.4.4	0.000130005	0.000236108	3.67531e-08	isopentenyl-adenosine tRNA methylthiolase
2.9.1.1	0.000143741	0.000311201	2.02891e-12	-
3.1.1.1	3.22472e-05	0.000143386	0.000365036	carboxylesterase
3.1.1.11	8.81609e-07	0	0.0230619	pectinesterase
3.1.11.1	0.000211058	0.000431558	2.56559e-07	chlorophyllide <i>a</i> hydrolase
3.1.11.2	0.00019757	0.000141141	0.00152614	3' &rarr; 5' exonuclease
3.1.11.3	2.50043e-05	5.53814e-05	0.00682591	phosphonoacetate hydrolase
3.1.11.5	0.000681116	0.00145279	1.03443e-05	3-phosphonopyruvate hydrolase
3.1.11.6	0.000492454	0.000636619	1.03998e-05	exodeoxyribonuclease V
3.1.1.17	1.41349e-06	0	0.0153701	ssDNA-specific exonuclease
3.1.1.3	0.000124451	4.04001e-06	0.00170647	4-pyridoxolactonase
3.1.1.31	0.000115293	0.000171015	1.12851e-05	TriacylGlycerol Lipase
3.1.13.1	0.000447771	0.000838407	2.01389e-13	6-phosphogluconolactonase
3.1.13.3	5.17712e-05	0.000103384	1.62597e-06	exoribonuclease II
3.1.13.5	8.57718e-05	0.000170448	1.40965e-08	oligoribonuclease
3.1.1.4	6.27579e-05	0.000163486	1.7997e-08	RNase T exonuclease
3.1.1.5	0.000106869	0.000249308	4.00847e-14	platelet-activating factor acetylhydrolase
3.1.1.53	3.5825e-05	0.000197335	0.000668939	<i>N</i>-acetyl-9-<i>O</i>-acetylneuraminate esterase
3.1.1.6	3.35211e-05	0.000120143	0.00110464	2-pyrone-4,6-dicarboxylate hydrolase
3.1.1.85	7.25499e-05	0.000159229	2.2127e-11	acyl-L-homoserine-lactone lactonohydrolase
3.1.2.1	8.04196e-06	4.16782e-05	0.0133728	pimeloyl-[acyl-carrier protein] methyl ester esterase
3.1.21.1	6.7819e-05	0.000139161	2.97079e-05	acetyl-CoA deacylase
3.1.2.12	0.000117113	0.000259332	2.04883e-05	endonuclease I
3.1.21.2	0.000108613	0.000144169	0.000799371	<i>S</i>-formylglutathione hydrolase
3.1.21.3	0.000390845	0.000952834	2.75698e-05	type I site-specific deoxyribonuclease
3.1.2.14	0.00011402	0.000159417	0.0470417	single stranded endodeoxyribonuclease
3.1.21.4	1.27783e-05	6.07286e-07	0.000354735	<i>S</i>-oleoyl-[fatty acid synthase] thioesterase
3.1.21.7	6.85915e-05	0.000143117	3.55993e-10	-
3.1.2.20	0.000147669	0.000298127	3.99542e-11	decanoyl-CoA hydrolase
3.1.2.28	3.97318e-05	0.000114607	3.0894e-09	-
3.1.2.6	0.000120188	0.000235133	2.94491e-08	3-hydroxyisobutyryl-CoA hydrolase
3.1.26.1	8.59969e-06	7.13303e-05	0.000311233	ribonuclease
3.1.26.12	0.000289758	0.000563439	1.39305e-12	endoribonuclease BN
3.1.26.3	0.000155553	0.000120515	0.00607946	ribonuclease III
3.1.26.4	0.000278836	0.000213197	0.0109985	RNase
3.1.26.5	8.99858e-05	0.00022928	0.0001591	ribonuclease
3.1.26.8	0.000192591	2.29552e-05	6.75458e-05	5S ribosomal maturation nuclease
3.1.3.1	0.000127264	0.000221778	3.68077e-07	-
3.1.3.10	0.000241839	0.000681638	0.00109017	alkaline phosphatase
3.1.3.104	0.000114859	0.000248286	1.15088e-06	FMN phosphatase
3.1.3.11	0.000379029	0.000604006	2.07985e-08	5-amino-6-(5-phospho-D-ribitylamino)uracil phosphatase
3.1.3.12	5.29544e-05	0.000124537	2.08074e-05	trehalose-6-phosphate phosphatase
3.1.3.15	0.000112885	0.000159071	0.00134091	2&prime;-hydroxybiphenyl-2-sulfinate desulfinase
3.1.3.16	9.58784e-05	0.000293093	4.3336e-06	protein-serine/threonine phosphatase
3.1.3.18	6.84353e-05	0.000160902	3.42495e-13	[CysO sulfur-carrier protein]-<i>S</i>-L-cysteine hydrolase
3.1.3.19	8.65823e-06	5.38374e-05	0.000300051	glycerol-2-phosphate phosphatase
3.1.3.2	8.82998e-05	0.000197845	4.19264e-07	phosphoglycolate phosphatase
3.1.3.21	7.21006e-06	3.30628e-05	0.00162329	glycerol-1-phosphate phosphatase
3.1.3.22	3.91586e-05	8.04193e-05	0.00111475	phosphoglycerate phosphatase
3.1.3.26	4.90301e-06	3.48821e-05	0.000241337	myo-inositol-hexakisphosphate 4-phosphohydrolase
3.1.3.27	0.000141244	0.000284329	2.93852e-06	inositol-4-phosphate monophosphatase
3.1.3.3	0.00018253	0.000214436	0.00807156	3-phosphoserine phosphatase
3.1.3.31	5.95098e-06	3.8531e-05	0.000538444	nucleoside monophosphate phosphatase
3.1.3.45	5.46943e-05	0.00012908	3.41432e-13	nitrophenyl phosphatase
3.1.3.5	0.000534817	0.00109973	7.00218e-07	3-deoxy-D-manno-octulosonate 8-phosphate phosphatase
3.1.3.58	1.0096e-05	4.26008e-05	0.000889647	glucose-6-phosphatase
3.1.3.62	8.68918e-06	3.53233e-05	0.00118897	myo-inositol-biphosphate phosphohydrolase
3.1.3.7	8.64411e-05	0.00016619	6.83211e-11	glucosylglycerol-phosphate phosphatase
3.1.3.70	2.70449e-05	0.000113126	0.00076759	mannosyl-3-phosphoglycerate phosphatase
3.1.3.73	3.11932e-05	9.92552e-05	3.46781e-08	&alpha;-ribazole-5'-phosphate phosphatase
3.1.3.74	0.000200137	0.000424609	5.64184e-06	2-phospho-3-sulfolactate phosphohydrolase
3.1.3.77	4.02939e-05	1.40382e-05	0.0154101	phosphocholine phosphatase
3.1.3.82	7.32653e-05	0.000108255	6.32802e-06	diacylglycerol diphosphate phosphatase
3.1.3.89	7.16646e-05	0.000146814	2.86409e-05	2-hydroxy-3-keto-5-methylthio-phosphopentene phosphatase
3.1.3.97	5.18317e-05	0.00010602	0.000490955	kanosamine-6-phosphate phosphatase
3.1.4.16	0.000292201	0.000370311	0.00692014	adenosine 2'3'-cyclic phosphodiesterase
3.1.4.17	3.26754e-05	1.46586e-06	0.00179181	-
3.1.4.3	2.57426e-05	4.40093e-07	0.00262982	non-specific phospholipase C5
3.1.4.4	3.51451e-05	1.39596e-06	0.00763859	phospholipase D
3.1.4.46	0.00020648	0.0003555	6.47894e-07	<i>sn</i>-glycero-3-phospho-1-inositol phosphodiesterase
3.1.4.52	0.000623408	0.00168145	0.00172503	<i>sn</i>-glycero-3-phospho-<i>N</i>-(acyl)ethanolamine phosphodiesterase
3.1.4.53	8.77736e-05	0.000182918	1.64628e-12	cyclic di-GMP phosphodiesterase
3.1.4.55	7.61223e-05	0.000138863	0.000857571	cAMP phosphodiesterase
3.1.4.58	2.96768e-05	7.90832e-05	0.00127821	5-phospho-&alpha;-D-ribosyl 1,2-cyclic phosphate phosphodiesterase
3.1.5.1	0.000139715	0.000272246	6.39925e-11	cyclic-di-AMP phosphodiesterase
3.1.6.1	8.38272e-05	0.000276336	4.5994e-07	arylsulfatase
3.1.7.1	2.20062e-06	0	0.000575102	choline sulfatase
3.1.7.2	0.000234296	0.000484725	9.34966e-12	-
3.2.1.1	0.000512444	0.000644461	0.0412393	&alpha;-amylase
3.2.1.10	1.42305e-06	0	0.0248876	paraoxon hydrolase
3.2.1.122	8.61072e-05	0.00024446	0.000606426	-
3.2.1.14	0.000144142	1.16102e-05	0.00121698	endochitinase
3.2.1.17	0.000108346	0.000307516	0.0379501	[protein]-3-<i>O</i>-(<i>N</i>-acetyl-D-glucosaminyl)-L-serine/L-threonine <i>O</i>-<i>N</i>-acetyl-&alpha;-D-glucosaminase
3.2.1.170	5.91231e-05	4.65541e-06	0.00109676	lysozyme
3.2.1.172	7.43329e-07	0	0.0184111	mannosylglycerate hydrolase
3.2.1.177	0.000242016	0.000645241	2.33882e-06	xylan &alpha;-xylosidase
3.2.1.18	0.000111183	6.51279e-07	0.000115836	sialidase
3.2.1.183	0.000123985	1.55643e-08	8.83982e-06	UDP-<i>N</i>-acetylglucosamine 2-epimerase
3.2.1.185	2.91882e-06	5.22994e-05	0.000143293	&beta;-L-arabinofuranosidase
3.2.1.196	0.000173702	0.000344544	0.000246849	UDP-<i>N,N'</i>-diacetylbacillosamine 2-epimerase
3.2.1.199	2.40317e-05	0.000169884	0.000278326	sulfoquinovosidase
3.2.1.20	0.000403181	0.00082814	0.000385685	1,4-&alpha;-D-glucan maltohydrolase
3.2.1.22	8.66115e-05	0.000243171	5.86592e-07	&alpha;-galactosidase
3.2.1.23	0.000751314	0.00115716	0.00544892	scopolin &beta;-glucosidase
3.2.1.24	4.7196e-06	0	0.0334626	XLLG xyloglucan oligosaccharide &beta;-galactosidase
3.2.1.26	0.000374005	0.000300017	0.0397748	sucrose &beta;-fructofuranosidase
3.2.1.28	0.00018934	0.000496869	4.61356e-06	trehalase
3.2.1.196	1.64643e-06	2.47779e-07	0.0099249	glycogen debranching enzyme
3.2.1.39	6.22434e-07	0	0.0156897	-
3.2.1.4	0.000118085	0.000233696	0.000641493	1,4-&beta;-xylosidase
3.2.1.41	0.000645241	5.53252e-06	1.25738e-05	&alpha;-1,6-glucanohydrolase - pullulanase
3.2.1.42	1.79242e-05	5.59026e-05	1.94271e-05	GDP-glucose glucosyl hydrolase
3.2.1.45	4.97052e-07	0	0.0180381	&alpha;-L-rhamnosidase
3.2.1.51	1.92657e-07	0	0.0346429	&alpha;-fucosidase
3.2.1.52	0.000102016	0.000177298	3.16917e-09	-
3.2.1.54	3.0213e-06	2.85714e-08	0.0444236	oxo-chitinase
3.2.1.55	2.00482e-05	1.55643e-08	0.00801865	arabinan (1&rarr;3)-&alpha;-L-arabinofuranosidase
3.2.1.75	1.57488e-06	0	0.0276822	-
3.2.1.78	2.18816e-05	3.99809e-06	0.0163357	-
3.2.1.85	4.51595e-05	3e-07	0.0248056	&beta;-agarase
3.2.1.89	3.08848e-06	0	0.0196596	6-phospho-&beta;-D-glucosyl-(1-4)-D-glucose glucohydrolase
3.2.1.93	0.000578404	0.000318397	0.000952369	trehalose-6-phosphate hydrolase
3.2.2.1	3.86559e-05	0.000142623	0.000249675	purine nucleosidase
3.2.2.12	0.0001141	0.000227126	2.30262e-08	pyrimidine-5'-nucleotide nucleosidase
3.2.2.15	8.08206e-06	6.38164e-07	0.000349353	inosinate nucleosidase
3.2.2.17	1.87108e-05	5.07286e-08	0.000146228	Pyrimidine dimer DNA-glycosylase
3.2.2.21	7.97089e-05	0.000128255	0.00458151	inosine nucleosidase
3.2.2.23	7.65266e-05	2.47204e-06	8.50328e-05	DNA-formamidopyrimidine glycosylase
3.2.2.27	0.000148524	0.000126344	0.0162688	uracil-DNA glycosylase
3.2.2.28	4.77265e-05	8.99108e-05	0.000594824	futalosine hydrolase
3.2.2.3	7.68438e-05	0.000137737	0.00651864	DNA containing a base with lesion hydrolase
3.2.2.31	0.000114424	0.000193489	3.05145e-05	6-amino-6-deoxyfutalosine nucleosidase
3.2.2.4	0.000123999	0.000249123	1.00351e-11	adenine glycosylase
3.2.2.8	6.36645e-05	0.00027309	0.000910319	ribosylpyrimidine nucleosidase
3.3.1.1	3.64457e-05	1.45771e-06	0.000419626	adenosine nucleosidase
3.3.2.1	6.96555e-05	0.000135032	0.000567698	S-adenosylhomocysteine hydrolase
3.4.11.14	0.00018889	0.000385838	2.53914e-06	-
3.4.11.18	0.000241361	0.000192684	0.0398437	methionine aminopeptidase
3.4.11.23	0.000116042	0.000237246	1.89725e-10	-
3.4.11.24	5.1237e-05	5.475e-08	8.69631e-05	Serratia marcescens extracellular proteinase
3.4.11.5	2.73869e-05	1.75679e-06	0.00305777	aminopeptidase
3.4.11.7	0.000129445	3.0097e-06	0.000103526	-
3.4.11.9	0.000131685	0.000258265	2.57632e-11	-
3.4.13.18	0.000206857	0.000716171	0.000127068	cysteinylglycine dipeptidase
3.4.13.19	1.10181e-05	0	0.000804178	LTD4 dipeptidase 2
3.4.13.20	0.000120769	4.13242e-05	0.00688712	Beta-Ala-His dipeptidase
3.4.13.21	5.8775e-05	0.000151189	1.39294e-11	acidic-leucine aminopeptidase
3.4.13.22	1.56841e-05	0.000103076	0.000178739	D,D-dipeptidase
3.4.13.9	0.00019863	0.000349369	1.28984e-08	dipeptidase
3.4.14.11	0.000256756	1.58994e-06	0.00010591	X-Pro dipeptidyl-peptidase
3.4.14.4	1.34955e-05	0	0.00898102	-
3.4.15.5	0.000187514	0.000254712	0.0386571	peptidyl-dipeptidase A
3.4.16.4	0.00131486	0.0018928	1.2275e-05	cyanophycinase
3.4.17.13	0.000109356	0.000255067	6.59491e-07	-
3.4.17.14	4.29425e-06	0	4.08734e-05	peptidoglycan LD-carboxypeptidase
3.4.17.19	2.38291e-05	2.4914e-06	0.000140186	-
3.4.19.12	7.40834e-06	0.000122735	0.000252113	deubiquitinase
3.4.19.3	6.70456e-05	1.36092e-05	4.40467e-05	glutathione &gamma;-glutamate hydrolase
3.4.19.5	0.000139256	0.000352619	0.000915191	pyroglutamyl-peptidase I
3.4.21.102	0.000178852	0.000324258	5.99886e-08	-
3.4.21.105	8.36803e-05	0.000179806	5.86042e-14	tail-specific protease
3.4.21.107	0.000491517	0.000997053	5.53151e-06	rhomboid protease
3.4.21.110	0.000421664	1.64264e-07	0.000154741	Streptococcal C5a peptidase
3.4.21.116	1.26027e-05	3.07271e-07	0.023896	aqualysin I
3.4.21.19	1.09969e-06	0	0.030358	-
3.4.21.26	7.44356e-06	1.42857e-08	0.000327604	Prolyl endopeptidase
3.4.21.53	0.000295364	0.000458688	1.55525e-06	-
3.4.21.83	0.000223061	0.000331619	0.00342621	-
3.4.21.88	9.27101e-05	0.000147184	5.92731e-07	oligopeptidase
3.4.21.89	0.000252266	0.000177292	0.00087275	leader peptidase
3.4.21.92	0.000398698	0.000566267	0.00097151	-
3.4.21.96	1.32552e-06	0	0.013366	ATP-dependent Clp protease
3.4.22.40	8.33313e-05	1.79457e-07	9.2341e-05	-
3.4.22.71	1.52514e-05	5.16843e-07	0.000501908	-
3.4.23.49	2.5107e-05	0.000128896	0.000126907	protease
3.4.23.51	3.94537e-05	0.000174293	6.39258e-16	hydrogenase 3 maturation protease
3.4.24.11	9.82566e-06	3.64429e-08	0.00916576	leader peptidase
3.4.24.28	3.70312e-06	0	0.00267192	-
3.4.24.29	3.37328e-06	0	0.00828565	-
3.4.24.55	0.000306026	0.000608298	1.08466e-11	-
3.4.24.70	0.000215503	0.000464306	7.51277e-13	-
3.4.24.71	8.14861e-05	1.89767e-06	0.000113333	-
3.4.24.78	1.02172e-05	2.91707e-07	0.0172527	-
3.4.25.2	6.35799e-05	0.000128657	6.99197e-12	-
3.5.1.10	7.22148e-05	0.000134333	6.29447e-08	-
3.5.1.105	6.66193e-05	0.000123666	6.86384e-08	<i>N</i>-acetyl-1-D-<i>myo</i>-inositol-2-amino-2-deoxy-&alpha;-D-glucopyranoside deacetylase
3.5.1.106	1.63829e-05	1.44136e-07	0.00706321	<i>N</i>-formylmaleamate deformylase
3.5.1.108	0.000118542	0.00017594	8.20043e-05	chitin disaccharide deacetylase
3.5.1.110	3.18193e-05	8.72229e-05	5.86714e-06	-
3.5.1.124	0.000122745	0.000299618	2.01272e-06	ureidoglycolate amidohydrolase
3.5.1.125	3.62667e-05	1.71652e-05	0.0184527	N<sup>2</sup>-acetyl-L-2,4-diaminobutanoate deacetylase
3.5.1.14	1.64709e-05	3.57143e-08	0.000130726	aminoacylase
3.5.1.16	0.000135283	0.000263409	1.26153e-09	aspartodeacetylase
3.5.1.18	0.000111435	0.000203479	1.88395e-10	acetylcitrulline deacetylase
3.5.1.19	4.85779e-05	0.000109988	1.55468e-13	<i>N</i>-succinyl-L,L-diaminopimelate desuccinylase
3.5.1.24	1.41259e-05	6.89814e-07	0.0018672	nicotinamidase
3.5.1.25	0.000324499	0.000447499	7.50556e-05	glycodeoxychenocholate hydrolase
3.5.1.28	0.000456092	0.000962954	1.09702e-06	L-asparaginase
3.5.1.3	4.33204e-07	0	0.0431113	&alpha;-(<i>N</i>-acetylaminomethylene)succiate hydrolase
3.5.1.32	9.80717e-06	3.1986e-06	0.0399265	-
3.5.1.4	0.000213775	7.52859e-06	1.58555e-05	acetamide amidase
3.5.1.42	4.71413e-05	0.000104836	3.51595e-13	-
3.5.1.44	3.45367e-05	0.000115059	0.000735762	protein-glutamine glutaminase
3.5.1.53	1.03596e-05	5.88071e-07	0.00298756	peptide:N-glycanase
3.5.1.54	6.69401e-05	8.58601e-06	0.00459346	<i>N</i>-carbamoylputrescine amidohydrolase
3.5.1.82	2.65714e-06	0	0.0358016	-
3.5.1.87	5.21586e-06	0	0.000461723	<i>N</i>-carbamoyl-L-amino-acid hydrolase
3.5.1.88	0.000191636	0.000121803	0.00809341	peptide deformylase
3.5.1.94	4.83802e-05	0.000105315	0.000109954	adenosylcobinamide amidohydrolase
3.5.2.10	4.42586e-05	8.64166e-05	0.00249577	-
3.5.2.12	4.17192e-06	1.42857e-08	4.82559e-05	6-aminohexnoate cyclic dimer hydrolase
3.5.2.17	2.86089e-05	6.12894e-05	0.000168146	hydroxyisourate hydrolase
3.5.2.2	7.04255e-05	0.000207559	0.0019101	dihydrouracil amidohydrolase
3.5.2.3	0.000358112	0.000214208	1.3395e-05	dihydroorotase
3.5.2.5	4.17864e-05	0.000196878	0.000618386	allantoinase
3.5.2.6	0.000158228	0.000426162	2.87637e-05	&beta;-lactamase
3.5.2.9	0.000237688	0.000358527	0.00021843	imidazolonepropionase
3.5.3.23	0.000119098	0.000232192	0.000162229	dimethylarginine dimethylaminohydrolase
3.5.3.26	4.83125e-05	0.000102919	0.00690902	<i>N</i>-succinylarginine dihydrolase
3.5.3.6	0.000210014	6.69296e-06	1.35449e-07	arginine deiminase
3.5.3.9	7.30025e-05	0.000167783	0.0019692	formiminoglutamate formiminohydrolase
3.5.4.1	0.000127776	0.000262717	7.4663e-10	allantoate amidohydrolase
3.5.4.10	0.000475487	0.000338551	0.00306632	IMP cyclohydrolase
3.5.4.12	4.79714e-05	1.6254e-06	4.16674e-05	deoxycytidylate deaminase
3.5.4.13	5.68823e-05	0.000108344	1.00611e-10	cytosine deaminase
3.5.4.19	6.6296e-05	0.000109858	6.91386e-09	dCTP deaminase
3.5.4.2	8.22653e-05	0.000294746	0.000933822	adenine deaminase
3.5.4.25	0.000190474	0.000111149	0.00021488	GTP cyclohydrolase
3.5.4.3	0.000117228	0.000226115	0.000500915	guanine deaminase
3.5.4.4	0.000218295	0.000170262	0.0435668	deoxyadenosine deaminase
3.5.4.5	0.000128615	0.000161085	4.97037e-06	ectoine hydrolase
3.5.5.1	3.84759e-06	0	0.00502405	methenyl tetrahydrofolate cyclohydrolase
3.5.99.10	5.44593e-07	5.90168e-06	0.000608958	2-iminopropanoate deaminase
3.5.99.6	0.000204383	0.000172074	0.0143555	2-aminomuconate deaminase
3.6.1.1	0.000230198	6.0529e-05	4.27513e-10	inorganic diphosphatase
3.6.1.11	0.000164575	0.000249616	4.05272e-05	-
3.6.1.15	0.00147709	0.003043	1.53871e-07	adenosine pentaphosphate phosphohydrolase
3.6.1.17	8.9637e-06	3.19326e-05	9.49356e-05	0
3.6.1.21	4.7134e-05	0.000108725	2.47278e-06	-
3.6.1.22	9.63193e-05	0.000161123	1.1278e-08	ADP-sugar pyrophosphatase
3.6.1.25	8.51063e-05	0.000279319	0.000914287	NAD pyrophosphatase
3.6.1.26	0.000128558	0.000324145	2.07945e-05	triphosphate phosphatase
3.6.1.29	1.19913e-05	2.91707e-07	0.000196598	P<sup>1</sup>,P<sup>3</sup>-<i>bis</i>(5'-adenosyl) triphosphate hydrolase
3.6.1.31	1.27274e-05	5.09997e-06	0.0100136	CDP-diacylglycerol diphosphatase
3.6.1.40	0.000163804	0.000384947	4.41825e-13	phosphoribosyl-ATP pyrophosphohydrolase
3.6.1.42	3.40403e-05	6.27295e-05	7.99755e-05	guanosine-5'-triphosphate,3'-diphosphate phosphatase
3.6.1.53	5.12523e-05	0.00010729	0.00011765	ATP phosphatase
3.6.1.54	8.0094e-05	0.000136582	5.01992e-08	ADP-sugar pyrophosphatase
3.6.1.55	3.68302e-05	7.43678e-05	1.29922e-07	UDP-2,3-diacylglucosamine diphosphatase
3.6.1.56	1.21689e-05	4.33179e-05	0.00152945	2-hydroxy-dATP diphosphatase
3.6.1.63	0.000123764	0.000212763	0.00708174	8-oxo-deoxyguanine diphosphate phosphatase
3.6.1.66	8.15454e-05	0.000114135	0.0015224	&alpha;-D-ribose-1-methylphosphonate-5-triphosphate diphosphatase
3.6.1.67	3.34745e-05	8.76068e-05	2.03395e-11	xanthosine triphosphate pyrophosphatase
3.6.1.7	2.59168e-05	3.9072e-05	0.0112652	geranyl diphosphate phosphohydrolase
3.6.1.8	0.000131028	0.000269448	6.18916e-08	acylphosphatase
3.6.1.9	0.000130416	0.000167445	0.0368821	ATP pyrophosphatase
3.7.1.14	2.31498e-05	0.000121186	1.93071e-11	2-hydroxy-6-ketonona-2,4-dienedioate hydrolase
3.7.1.22	0.000137079	5.08394e-05	0.0170307	6-oxocyclohex-1-ene-1-carbonyl-CoA hydrolase
3.7.1.5	6.14286e-07	0	0.0330529	kynureninase
3.8.1.2	2.69617e-06	4.28571e-08	0.000215792	-
4.1.1.1	6.0801e-05	1.68595e-05	0.006063	pyruvate decarboxylase
4.1.1.102	6.22448e-06	1.02394e-06	0.0254189	prephenate decarboxylase
4.1.1.11	4.48592e-05	8.22081e-05	1.46589e-07	trans cinamate decarboxylase
4.1.1.112	2.77897e-05	6.18326e-05	0.000246082	oxaloacetate decarboxylase
4.1.1.12	2.6381e-05	2.67399e-06	0.00352874	bisphosphomevalonate decarboxylase
4.1.1.15	9.05093e-05	0.000412562	3.75487e-05	glutamate decarboxylase A
4.1.1.18	0.000365639	0.000725622	0.00027541	ornithine decarboxylase
4.1.1.19	0.000320004	0.000814889	1.66729e-08	L-lysine decarboxylase
4.1.1.2	1.3207e-05	8.57143e-08	0.00503321	oxalate decarboxylase
4.1.1.20	0.000163656	0.000245664	5.35581e-06	diaminopimelate decarboxylase
4.1.1.21	0.00014334	0.000103898	0.0210345	phosphoribosylaminoimidazole carboxylase
4.1.1.23	0.000167881	0.000138338	0.0261578	orotidine-5'-phosphate decarboxylase
4.1.1.25	5.45916e-06	7.1625e-07	0.00916939	tyrosine decarboxylase
4.1.1.33	0.000111853	2.47095e-06	3.14088e-05	mevalonate diphosphate decarboxylase
4.1.1.37	0.00013037	0.000221973	1.5884e-08	phosphoenolpyruvate carboxykinase (GTP)
4.1.1.47	0.000108891	0.000266123	0.00195441	4-carboxymuconolactone decarboxylase
4.1.1.48	0.000127449	0.000186769	4.57571e-05	glyoxylate carboligase
4.1.1.49	0.000264214	0.000386995	0.000351565	indole-3-glycerol phosphate synthase
4.1.1.5	0.000111005	3.65272e-05	0.00132795	acetolactate decarboxylase
4.1.1.50	9.03595e-05	0.000125494	0.0203111	phospho<i>enol</i>pyruvate carboxykinase (ATP)
4.1.1.61	8.7592e-06	3.73134e-05	4.46788e-09	-
4.1.1.65	0.000124329	0.00021483	3.93912e-09	-
4.1.1.68	5.87331e-05	0.00020218	7.72769e-07	phosphatidylserine decarboxylase
4.1.1.73	2.11742e-06	2.985e-08	0.00691013	2-oxoglutarate decarboxylase
4.1.1.77	9.9544e-06	3.40919e-05	0.000619797	-
4.1.1.8	3.92148e-05	0.000212316	0.000505066	oxalyl-CoA decarboxylase
4.1.1.82	1.91205e-05	0	0.0120533	threonine-phosphate decarboxylase
4.1.1.85	6.17791e-05	0.000216855	0.00014048	3-keto-L-gulonate-6-phosphate decarboxylase
4.1.1.86	3.49618e-05	2.24479e-06	0.000594624	L-2,4-diaminobutyrate decarboxylase
4.1.1.96	4.87736e-05	1.86186e-05	0.000202101	carboxynorspermidine decarboxylase
4.1.1.98	0.000157984	0.000298479	2.34127e-10	5-hydroxy-2-oxo-4-ureido-2,5-dihydro-1H imidazole-5-carboxylate decarboxylase
4.1.2.13	0.000385525	0.000510781	6.30701e-06	3-octaprenyl-4-hydroxybenzoate decarboxylase
4.1.2.17	3.99326e-05	0.000165083	0.00024392	L-fuculose-phosphate aldolase
4.1.2.19	6.32165e-05	0.000141185	4.3462e-05	rhamnulose-1-phosphate aldolase
4.1.2.20	5.92569e-05	0.000173463	6.88941e-08	&alpha;-dehydro-&beta;-deoxy-<i>D</i>-glucarate aldolase
4.1.2.25	4.09579e-05	9.66357e-07	2.91214e-07	dihydroneopterin aldolase
4.1.2.28	5.65696e-06	9.84803e-05	0.00500478	2-dehydro-3-deoxy-D-pentonate aldolase
4.1.2.40	0.000335322	0.000685798	3.08924e-05	trimethylamine-oxide aldolase
4.1.2.43	6.8454e-06	6.85451e-05	0.00637859	hexulose-6-phosphate synthase
4.1.2.48	8.21991e-05	0.000139718	0.00249607	2,3-epoxybenzoyl-CoA dihydrolase
4.1.2.50	1.86422e-05	5.55423e-05	1.53239e-07	L-<i>allo</i>-threonine aldolase
4.1.2.52	4.47007e-05	0.000135718	1.50027e-06	2-dehydro-3-deoxy-D-gluconate D-glyceraldehyde lyase (pyruvate-forming)
4.1.2.53	3.18362e-05	0.000102265	4.04868e-07	2-keto-3-deoxy-L-rhamnoate aldolase
4.1.2.57	2.70535e-05	0.000142488	0.000393534	6-deoxy-6-sulfofructose-1-phosphate aldolase
4.1.3.1	0.000133511	0.000290194	4.83251e-14	D-xylulose-5-phosphate D-glyceraldehyde-3-phosphate-lyase (adding phosphate; acetyl-phosphate-forming)
4.1.3.27	0.000245754	0.000488349	6.03872e-08	3-hydroxy-3-isohexenylglutaryl-CoA lyase
4.1.3.30	5.97262e-05	0.000195217	0.000565598	anthranilate synthase
4.1.3.34	6.89684e-05	0.000150176	0.024442	citryl-ACP lyase
4.1.3.36	0.000108618	0.000163334	1.3339e-05	2-methylisocitrate lyase
4.1.3.38	6.91808e-05	0.000139646	4.65809e-11	naphthoyl-CoA synthase
4.1.3.39	3.15412e-05	0.000164967	5.50079e-12	4-hydroxy-2-oxovalerate aldolase
4.1.3.40	4.95192e-05	0.000107021	2.43299e-12	hydroxymethylglutaryl-CoA lyase
4.1.99.12	8.19016e-05	0.000137058	4.221e-10	benzylsuccinate synthase
4.1.99.17	0.000215665	0.000383396	1.36352e-09	5-thyminyl-5,6-dihydrothymine lyase
4.1.99.19	0.000130706	0.000237857	1.57348e-10	phosphomethylpyrimidine synthase
4.1.99.2	1.81248e-05	2.28925e-06	0.0368329	2-iminoacetate synthase
4.1.99.22	7.69165e-05	0.000160305	9.46128e-05	3-amino-4-hydroxybenzoic acid synthase
4.1.99.3	0.000116368	0.000269368	2.22998e-13	GTP 3',8'-cyclase
4.2.1.1	0.00012263	0.000248272	0.00150474	octadecanal decarbonylase
4.2.1.10	0.00015452	0.000120081	0.0155714	3-dehydroquinate dehydratase
4.2.1.104	3.96507e-05	0.000381159	0.000107591	cyanate hydratase
4.2.1.109	3.75353e-05	1.34968e-05	0.0182328	(24<i>E</i>)-3&alpha;,7&alpha;,12&alpha;-trihydroxy-5&beta;-cholest-24-enoyl-CoA hydratase
4.2.1.11	0.000391267	0.000275841	5.6762e-05	phosphopyruvate hydratase
4.2.1.113	0.000102079	0.000200128	1.0212e-10	<i>o</i>-succinylbenzoate synthase
4.2.1.115	9.71778e-06	0	0.0198337	methylthioribulose-1-phosphate dehydratase
4.2.1.118	2.175e-06	0	0.0289607	D-specific acryloyl-CoA hydratase
4.2.1.12	0.000147384	0.000307578	3.1305e-10	3-dehydroshikimate dehydratase
4.2.1.126	0.000134201	0.000204935	0.0025417	<i>N</i>-acetylmuramic acid 6-phosphate etherase
4.2.1.140	6.97916e-05	0.000249068	0.000818337	galactonate dehydratase
4.2.1.149	5.39677e-05	0.000215122	1.51761e-10	crotonobetainyl-CoA hydratase
4.2.1.17	0.00011496	4.30639e-05	0.00235486	(2<i>E</i>)-propylpent-2-enoyl-CoA hydratase
4.2.1.2	0.000366495	0.000679797	2.52893e-06	imidazoleglycerol phosphate dehydratase
4.2.1.20	0.000212095	0.000301546	6.14134e-05	fumarase
4.2.1.22	1.20253e-05	6.51586e-07	0.00022014	tryptophan synthase
4.2.1.24	0.000140964	0.000218247	4.34756e-05	L-serine &beta;-synthase
4.2.1.3	0.00054811	0.00105508	2.20841e-06	porphobilinogen synthase
4.2.1.30	0.000133754	0.000283103	0.0105337	aconitase
4.2.1.32	9.9405e-05	0.000268011	7.62756e-06	-
4.2.1.33	0.000281786	0.000387416	7.00478e-05	L(+)-tartrate dehydratase
4.2.1.40	0.000172024	0.000425454	6.36237e-06	<i>D</i>-glucarate dehydratase
4.2.1.41	1.01669e-05	1.13171e-07	0.002899	homoaconitate hydratase
4.2.1.42	0.000110483	0.000315126	6.78197e-07	galactarate dehydratase
4.2.1.45	8.66867e-06	2.91707e-07	0.00801708	<i>scyllo</i>-inosose dehydratase
4.2.1.47	5.98388e-05	0.000140279	0.000353012	CDP-D-glucose-4,6-dehydratase
4.2.1.51	5.9123e-05	8.69897e-05	0.0422312	urocanase
4.2.1.53	0.000205592	5.30384e-06	4.31655e-06	-
4.2.1.68	6.14418e-07	1.08607e-07	0.0436598	-
4.2.1.7	0.00012771	0.00025904	6.27683e-05	isohexenyl-glutaconyl-CoA hydratase
4.2.1.70	0.000123757	0.00025752	2.36974e-05	D-altronate dehydratase
4.2.1.75	7.50873e-05	0.000153825	1.39195e-12	pseudouridine-5'-phosphate glycosidase
4.2.1.79	4.23014e-05	0.000167793	0.000847546	2-methylcitrate dehydratase
4.2.1.80	3.07986e-05	0.00016336	1.65476e-05	2-oxopent-4-enoate hydratase
4.2.1.81	3.34128e-05	0.000183444	0.000531787	D-tartrate dehydratase
4.2.1.82	2.39721e-05	0.000197799	0.00673039	D-xylonate dehydratase
4.2.1.9	0.000289315	0.00040804	5.16383e-05	propionitrile hydratase
4.2.1.90	8.76133e-05	0.000185073	0.00936402	dihydroxy-acid dehydratase
4.2.2.1	0.00032307	7.14286e-08	0.000151915	-
4.2.2.2	1.48576e-05	2.07221e-06	0.0232573	-
4.2.2.9	1.11988e-06	0	0.0305224	4-(4-deoxy-&alpha;-D-galact-4-enuronosyl)-D-galacturonate lyase
4.2.3.1	0.000321255	0.00024284	0.000759543	threonine synthase
4.2.3.3	5.46672e-05	8.60231e-05	1.0808e-06	(<i>R</i>)-linalool synthase
4.2.3.5	0.000279715	0.000212501	0.00297895	chorismate synthase
4.2.99.18	0.000219609	0.000413542	2.22226e-09	-
4.2.99.20	7.62896e-05	0.0001448	5.34329e-11	(1R,6R)-2-succinyl-6-hydroxy-2,4-cyclohexadiene-1-carboxylate synthase
4.3.1.1	0.000212138	0.000438281	0.00751095	isochorismate pyruvate lyase
4.3.1.12	2.95344e-05	3.32407e-07	0.000693471	ornithine cyclodeaminase
4.3.1.15	9.86267e-05	0.000208392	0.000477753	2,3-diaminopropionate ammonia-lyase
4.3.1.17	0.000549174	0.000722065	0.00774003	3-aminobutyryl-CoA deaminase
4.3.1.18	0.000146371	0.000251254	4.54945e-06	serine deaminase
4.3.1.19	0.000222866	0.000399783	9.55694e-08	D-serine ammonia-lyase
4.3.1.2	2.08696e-05	0.000156743	0.000170535	L-threonine deaminase
4.3.1.3	0.000131823	3.58641e-05	0.000581409	methylaspartate ammonia-lyase
4.3.1.7	0.000237984	0.000454047	2.2609e-05	ethanolamine ammonia-lyase
4.3.2.10	9.59294e-05	0.00019778	3.45914e-06	&beta;-alanyl-CoA:ammonia lyase
4.3.2.2	0.000390858	0.000259647	0.00184011	5'-phosphoribosyl-4-(N-succinocarboxamide)-5-aminoimidazole lyase
4.3.2.7	4.90731e-05	0.000101062	0.000121437	-
4.3.3.6	1.07242e-05	6.85179e-07	0.0199679	glutathione-specific &gamma;-glutamylcyclotransferase
4.4.1.1	0.000121255	0.000331512	0.00202247	choline trimethylamine-lyase
4.4.1.11	2.32863e-05	9.65621e-05	1.92038e-06	L-cysteine desulfidase
4.4.1.13	0.000182936	0.000343716	0.0016765	methionine &gamma;-lyase
4.4.1.15	7.91151e-05	0.00011806	0.00938732	cystathionine &beta;-lyase
4.4.1.16	7.40762e-07	0	0.00154571	D-cysteine desulfhydrase, PLP-dependent
4.4.1.5	9.44567e-05	6.28553e-05	0.00152778	glyoxalase I
4.5.1.2	8.1925e-06	3.19075e-05	0.00131667	3-chloro-D-alanine dehydrochlorinase
4.6.1.1	0.000262476	0.000569186	3.73716e-15	<i>R</i>-sulfolactate sulfo-lyase
4.6.1.12	5.90468e-05	9.56772e-05	1.16123e-08	adenylate cyclase
4.6.1.17	5.48244e-05	8.20057e-05	7.14192e-05	cyclic pyranopterin monophosphate synthase
4.6.1.21	4.81044e-05	0.000140017	1.59435e-07	RNase I endoribonuclease
4.7.1.1	7.78388e-05	0.000154322	0.00012267	-
4.99.1.1	0.000112353	0.000178917	7.78283e-07	carbon-phosphorous lyase
5.1.1.10	4.52399e-05	0.000108009	4.33899e-05	sirohydrochlorin ferrochelatase
5.1.1.11	6.03036e-05	4.20257e-06	0.00886528	-
5.1.1.12	0.000107505	1.72178e-06	0.00710312	ornithine racemase
5.1.1.13	3.52099e-05	3.21863e-06	0.00778048	aspartate racemase
5.1.1.20	7.27679e-05	0.000133232	0.00199078	leucine racemase
5.1.1.3	0.000235208	0.000179739	0.0124243	glutamate racemase
5.1.1.7	0.000129897	0.000179358	0.000102899	proline racemase
5.1.1.8	2.41517e-05	1.28767e-06	0.00387328	diaminopimelate epimerase
5.1.2.2	2.90114e-05	1.93586e-07	0.00669546	mandelate racemase
5.1.3.1	0.000247743	0.000165651	0.000106268	ribulose-phosphate 3-epimerase
5.1.3.11	8.64542e-06	0	0.041387	D-tagaturonate epimerase
5.1.3.13	4.95305e-05	1.80834e-05	0.00807123	lactose 2-epimerase
5.1.3.2	0.000248572	0.000197819	0.00693262	D-glucose 6-phosphate 1-epimerase
5.1.3.20	0.00011858	0.000223104	5.45424e-08	UDP-galactose 4-epimerase
5.1.3.24	3.30339e-05	0.000196912	0.000574868	<i>N</i>-acetylneuraminate mutarotase
5.1.3.26	7.63236e-06	1.45594e-06	0.0430981	<i>N</i>-acetyl-&alpha;-D-glucosaminyl-diphospho-<i>ditrans,octacis</i>-undecaprenol 4-epimerase
5.1.3.29	2.38645e-05	7.05197e-05	3.28688e-07	L-fucose mutarotase
5.1.3.4	0.000243647	0.00038934	0.000508531	mannuronan C-5 epimerase
5.1.3.41	4.57601e-06	1.55643e-08	0.0101931	L-ribulose-5-phosphate 4-epimerase
5.1.3.6	1.09253e-05	4.28571e-08	4.75883e-05	fructoselysine 3-epimerase
5.1.99.1	1.65686e-05	3.11286e-08	0.000665409	UDP-<i>N</i>-acetylglucosamine C4-epimerase
5.1.99.6	0.000151429	0.000259072	0.00154094	5-monosubstituted-hydantoin racemase
5.1.99.7	2.9806e-05	5.91028e-05	0.000373765	NADHX epimerase
5.1.99.8	3.47608e-05	8.71029e-05	8.87504e-10	dihydroneopterin triphosphate 2'-epimerase
5.2.1.1	1.6101e-05	2.71429e-07	0.00739369	maleate isomerase
5.2.1.8	0.000925629	0.00142029	1.47043e-10	maleylpyruvate <i>cis-trans</i> isomerase
5.3.1.1	0.000228659	0.000186384	0.00998082	triosephosphate isomerase
5.3.1.13	0.000185579	0.000431002	5.32078e-07	peptidyl-prolyl <i>cis-trans</i> isomerase
5.3.1.14	9.97832e-05	0.00021629	6.87848e-05	L-rhamnose isomerase
5.3.1.16	8.57387e-05	0.000114639	0.00155356	-
5.3.1.25	0.000125896	0.000201251	0.00417614	5-methylthioribose-1-phosphate isomerase
5.3.1.26	0.000268087	9.54754e-06	7.93096e-05	D-galactose-6-phosphate isomerase
5.3.1.27	7.14286e-09	7.47825e-06	0.00381932	6-phospho-3-hexuloisomerase
5.3.1.28	7.41796e-05	0.00014978	1.60645e-05	L-fucose isomerase
5.3.1.3	1.68657e-05	0.000104265	0.000227573	D-arabinose isomerase
5.3.1.30	5.73297e-05	2.11118e-05	0.016198	ribulose 1,5-bisphosphate isomerase
5.3.1.31	4.73476e-05	0.000187102	0.000548442	5-deoxy-D-glucuronate isomerase
5.3.1.32	1.65796e-05	3.73774e-05	0.00020322	sulfoquinovose isomerase
5.3.1.4	0.000117206	0.000280668	2.73063e-06	(4<i>S</i>)-4-hydroxy-5-phosphonooxypentane-2,3-dione isomerase
5.3.1.5	0.000138307	0.000335441	2.33218e-12	D-xylose isomerase
5.3.2.2	3.05684e-05	0.00014202	0.000483376	oxaloacetate <i>keto-enol</i>-isomerase
5.3.2.6	7.27979e-06	6.58679e-07	0.000138103	2,3-diketo-5-methylthio-1-phosphopentane enolase
5.3.2.8	6.31642e-05	0.000153355	0.000256657	4-oxalomesaconate tautomerase
5.3.3.1	4.41214e-07	0	0.0110025	cholestenone isomerase
5.3.3.10	2.44742e-05	6.37044e-05	0.000117128	4-oxalocrotonate tautomerase
5.3.3.14	2.15844e-05	4.39141e-05	0.000226899	5-carboxymethyl-2-hydroxymuconate isomerase
5.3.3.8	0.000174051	0.00053315	8.77879e-05	(3E,5Z)-dienoyl-CoA isomerase
5.3.4.1	0.000106729	0.000251271	3.36791e-07	aconitate-&Delta;-isomerase
5.4.2.10	0.000338675	0.00027178	0.00298005	phosphoglucosamine mutase
5.4.2.11	0.000247501	0.000304351	0.000540006	D-galactarolactone isomerase
5.4.2.12	0.000228523	0.000318006	0.0413336	2,3-bisphosphoglycerate-dependent phosphoglycerate mutase
5.4.2.2	0.000384776	0.000306491	0.0383902	phosphoglucomutase
5.4.2.6	0.000155495	6.80999e-05	1.44067e-07	phosphoacetylglucosamine mutase
5.4.2.8	0.000118193	0.000227778	0.005943	&beta;-phosphoglucomutase
5.4.2.9	2.15556e-05	3.11286e-08	0.0153216	phosphomannose mutase
5.4.3.2	3.61936e-05	7.9584e-05	0.00585576	phenylalanine aminomutase [(<i>S</i>)-&beta;-phenylalanine-forming]
5.4.3.8	0.000188573	0.000311147	2.53165e-08	-
5.4.4.2	0.000249887	0.000439495	2.66376e-07	isochorismate synthase
5.4.99.1	4.26483e-05	0.00036744	0.000183329	glutamate mutase
5.4.99.12	0.000197485	0.00015704	0.00628754	3-(hydroxyamino)phenol mutase
5.4.99.16	1.00506e-05	1.13013e-06	0.020207	maltooligosyl-trehalose synthase
5.4.99.18	4.53536e-08	0	0.0144339	squalene hopene cyclase
5.4.99.19	7.2415e-05	0.000119098	3.03439e-11	<i>N<sup>5</sup></i>-carboxyaminoimidazole ribonucleotide mutase
5.4.99.2	0.000158909	0.000286923	0.0357822	16S rRNA pseudouridine<sup>516</sup> synthase
5.4.99.20	5.66561e-05	0.000106791	5.87596e-09	methylmalonyl-CoA mutase
5.4.99.21	9.20468e-05	0.000185368	4.06033e-11	23S rRNA pseudouridine<sup>2457</sup> synthase
5.4.99.22	0.000104372	0.00014532	3.25119e-06	23S rRNA pseudouridine<sup>2604</sup> synthase
5.4.99.23	0.000159813	0.000188547	0.0300891	23S rRNA pseudouridine<sup>1911/1915/1917</sup> synthase
5.4.99.26	8.72613e-05	0.000174094	6.96803e-10	23S rRNA pseudouridine<sup>2605</sup> synthase
5.4.99.27	0.000113874	0.000251758	2.39812e-12	tRNA pseudouridine<sup>65</sup> synthase
5.4.99.29	7.11477e-05	0.000137438	2.00175e-10	tRNA pseudouridine<sup>32</sup> synthase
5.4.99.61	8.57626e-06	2.985e-08	0.0120012	cobalt-precorrin-8 methylmutase
5.4.99.9	8.92761e-05	5.31195e-06	8.53054e-09	UDP-galactopyranose mutase
5.5.1.1	6.77318e-06	4.10043e-07	0.036004	precorrin-8x methylmutase
5.5.1.7	2.89286e-07	0	0.0294886	inositol-1-phosphate synthase
5.6.1.5	1.92093e-05	4.66631e-06	0.00107061	-
6.1.1.1	0.000317252	0.000206013	6.33953e-05	tyrosine&mdash;tRNA ligase
6.1.1.10	0.000508116	0.000360502	9.44506e-05	methionine&mdash;tRNA ligase
6.1.1.11	0.000354728	0.000220242	2.53959e-05	seryl-tRNA<sup>sec</sup> synthetase
6.1.1.12	0.000489743	0.00030129	0.000251248	aspartyl-tRNA<sup>Asp</sup> synthetase
6.1.1.15	0.000458232	0.000341013	0.00220198	proline&mdash;tRNA ligase
6.1.1.16	0.000360606	0.000283024	0.00273944	cysteine&mdash;tRNA ligase
6.1.1.17	0.000389543	0.000271001	0.00133043	glutamyl-tRNA<sup>Glu</sup> synthetase
6.1.1.18	0.000188083	0.000302655	1.24518e-07	topoisomerase
6.1.1.19	0.000429918	0.000294765	0.000241914	arginine&mdash;tRNA ligase
6.1.1.20	0.000760208	0.000551109	0.000927035	phenylalanine&mdash;tRNA ligase
6.1.1.21	0.000332897	0.000229938	0.000210684	histidine&mdash;tRNA ligase
6.1.1.22	0.000304934	0.000234039	0.0093813	asparagine&mdash;tRNA ligase
6.1.1.23	1.12041e-05	3.07271e-07	0.0274244	glutamine&mdash;tRNA ligase
6.1.1.3	0.000458732	0.00031677	4.48625e-05	threonine&mdash;tRNA ligase
6.1.1.4	0.00075419	0.000497248	0.000316611	leucine&mdash;tRNA ligase
6.1.1.5	0.000769122	0.000644203	0.0180271	isoleucine&mdash;tRNA ligase
6.1.1.6	0.000478665	0.00057949	0.0339124	<i>O</i>-phosphoseryl-tRNA ligase
6.1.1.7	0.000664237	0.0005306	0.0070137	alanine&mdash;tRNA ligase
6.1.1.9	0.000773894	0.000626861	0.0109531	valine&mdash;tRNA ligase
6.2.1.14	1.90193e-05	1.61621e-07	0.000456944	4-coumarate:CoA ligase
6.2.1.17	0.000124148	0.000481912	0.000405243	propionyl-CoA synthetase
6.2.1.22	8.99346e-05	0.000211066	0.0127764	[citrate [pro-3S]-lyase] ligase
6.2.1.23	1.81284e-07	0	0.025876	myristate&mdash;[acyl-carrier-protein] ligase
6.2.1.26	0.000139949	0.000247415	3.63335e-09	2-succinylbenzoate--CoA ligase
6.2.1.27	4.29158e-06	0	0.00504384	4-hydroxybenzoate-CoA ligase
6.2.1.3	0.000144054	0.000288739	5.88173e-10	benzoate-CoA ligase
6.2.1.44	6.52502e-06	5e-08	0.0422934	3-[(3a<i>S</i>,4<i>S</i>,7a<i>S</i>)-7a-methyl-1,5-dioxo-octahydro-1<i>H</i>-inden-4-yl]propanoyl:CoA ligase
6.2.1.47	0.000223461	0.000479038	1.25946e-08	-
6.2.1.48	5.90841e-05	0.000276365	2.99174e-11	carnitine&mdash;CoA ligase
6.2.1.5	0.000253215	0.00036669	0.000165204	5-hexenoate:acyl-carrier protein ligase
6.3.1.12	1.99057e-07	0	0.0298049	glutamate-putrescine ligase
6.3.1.5	0.000189905	0.000134856	0.00981149	NAD<sup>+</sup> synthetase, NH<sub>3</sub>-dependent
6.3.1.9	0.000109997	0.000343064	1.69232e-08	trypanothione synthetase
6.3.2.1	0.000103941	0.00016161	8.02786e-07	prokaryotic ubiquitin-like protein ligase
6.3.2.10	0.000139388	0.000256097	6.75559e-12	pantoate:&beta;-alanine ligase
6.3.2.13	0.00020004	0.000301537	6.63743e-07	folylpolyglutamate synthase
6.3.2.14	0.000357522	0.000706852	0.000161743	UDP-<i>N</i>-acetylmuramoyl-L-alanyl-D-glutamate&mdash;2,6-diaminopimelate ligase
6.3.2.17	0.000133619	0.000236775	1.65722e-12	enterobactin synthase
6.3.2.26	0.000156374	1.98517e-06	0.00729882	&delta;-(L-&alpha;-aminoadipyl)-L-cysteinyl-D-valine synthetase
6.3.2.3	0.000107537	0.000197327	1.14089e-06	cyanophycin synthase (<small>L</small>-aspartate-adding)
6.3.2.45	0.00013197	0.000275434	4.39795e-07	D-Alanine--D-Serine ligase
6.3.2.5	6.40508e-05	1.03631e-06	0.000113015	phosphopantothenoylcysteine synthetase
6.3.2.6	0.000192561	0.000133155	0.000255092	phosphoribosylaminoimidazole-succinocarboxamide synthase
6.3.2.7	0.00014436	2.41331e-06	6.00906e-05	UDP-N-acetylmuramoyl-L-alanyl-D-glutamate--lysine ligase
6.3.2.8	0.000340579	0.00028598	0.0170166	UDP-N-acetylmuramate--L-alanine ligase
6.3.3.1	0.000309524	0.000192619	0.000444682	phosphoribosylaminoimidazole synthetase
6.3.3.3	0.00011695	0.000186729	1.39033e-05	L-alanine-anticapsin ligase
6.3.4.13	0.000427317	0.000269616	0.00163124	phosphoribosylglycinamidine synthetase
6.3.4.18	0.000298403	0.000219454	0.0414106	5-(carboxyamino)imidazole ribonucleotide synthase
6.3.4.2	0.000435925	0.000344351	0.00589797	CTP synthetase
6.3.4.20	6.90298e-05	0.000144927	6.1314e-11	tRNA<sup>Ile</sup>-lysidine synthetase
6.3.4.21	0.000330172	0.000204395	2.32574e-05	nicotinate phosphoribosyltransferase
6.3.4.3	0.000235961	4.88738e-05	6.60109e-05	formate:tetrahydropteroylpolyglutamate ligase
6.3.4.4	0.000367422	0.000295689	0.00670231	adenylosuccinate synthetase
6.3.4.6	0.000108309	4.125e-06	0.000881362	urea carboxylase
6.3.5.10	1.06154e-05	0	6.44328e-05	adenosyl-cobyrate synthase
6.3.5.2	0.000401782	0.000299274	8.93129e-05	GMP synthase
6.3.5.3	0.00105193	0.000695994	0.000635742	phosphoribosylformylglycinamidine synthase
6.3.5.4	0.000195503	0.000306221	0.00531189	cobyrinate A,C-diamide synthase
6.3.5.5	0.0010419	0.000874065	0.0146548	carbamoyl phosphate synthetase
6.3.5.7	0.000213316	4.21697e-06	2.4136e-07	glutamyl-tRNA(Gln) amidotransferase
6.3.5.9	6.41711e-06	1.42857e-08	0.0180723	glutamyl-tRNA<sup>Gln</sup> amidotransferase
6.4.1.1	0.000169648	2.7803e-05	0.000273253	hydrogenobyrinate a,c-diamide synthase
6.4.1.2	0.000276451	0.000176835	0.00633131	acetyl-CoA carboxylase
6.4.1.3	1.95164e-05	2.00817e-06	0.0174298	pyruvate carboxylase
6.4.1.6	8.49742e-06	2.70529e-05	0.00104937	<i>cis</i>-geranyl-CoA carboxylase
6.5.1.4	2.3207e-05	0.000142639	0.000413435	RNA 3'-terminal phosphate cyclase
6.5.1.6	0.000241693	0.000591394	0.000261662	RNA ligase (ATP)
6.5.1.8	2.87362e-05	0.00019403	0.000242788	tRNA-splicing ligase
6.6.1.2	6.89124e-05	1.68026e-06	0.0039182	magnesium chelatase
7.1.1.1	0.000114326	0.000286613	8.24829e-08	cobaltochelatase
7.1.1.2	0.000278378	0.000582832	3.45253e-09	pyridine nucleotide transhydrogenase
7.1.1.8	1.11242e-05	1.17169e-06	0.0184608	NADH-ubiquinone oxidoreductase
7.1.1.9	7.86683e-05	0.000186795	0.00797571	ubiquinol--cytochrome-c reductase
7.1.2.1	1.09042e-06	1.79107e-07	0.00733927	cytochrome c oxidase
7.1.2.2	0.00140191	0.00185846	0.000231961	vacuolar H+-ATPase
7.2.2.10	0.000481081	1.02829e-05	4.63114e-07	Calcium pump.
7.2.2.6	0.000451607	0.000759876	6.05623e-09	cadmium/zinc-transporting ATPase
7.2.2.8	0.000229448	0.000488964	2.35413e-14	-
7.3.2.1	0.000345943	0.000162214	0.00222475	transport of phosphate
7.3.2.3	0.00021378	0.000345574	0.0371855	-
7.3.2.4	1.12203e-05	1.08221e-06	0.000304064	thiosulfate ABC transporter
7.3.2.5	0.000150138	0.000302146	1.12301e-08	-
7.4.2.1	0.00115154	0.00193631	0.000329884	molybdate ABC transporter
7.4.2.2	0.000643678	0.00108586	0.00139833	0
7.5.2.1	0.000467724	0.000893169	0.00060346	transport of L-phenylalanine
7.5.2.5	1.13415e-05	3.09008e-06	0.000239764	0
7.5.2.8	0.000140613	0.000219603	0.0192333	-
7.6.2.2	0.000306994	0.000606964	2.05113e-05	0
7.6.2.8	5.4269e-05	9.35747e-05	0.00496537	0
7.6.2.9	6.74782e-05	3.95775e-05	0.0343896	transport of a quarternary amine
